# Supplementary material for: Responsible companion animal guardianship is associated with canine visceral leishmaniasis: an analytical cross-sectional survey in an urban area of southeastern Brazil
Source: BMC Vet Res. 2022 Apr 11;18:135. doi: 10.1186/s12917-022-03238-z (PMC8996582; doi:10.1186/s12917-022-03238-z)
Supplement: Supplementary file 1 — Additional file 1. [file 12917_2022_3238_MOESM1_ESM.csv]

Code	Dog's name	Quantoscães	QuantoscaesCATEGORIZADA	N3SEXODOINDIVDUOCOMMAIORRENDAchefedefamlia	N4ESCOLARIDADEDOINDIVDUOCOMMAIORRENDAchefedefamlia	EscolaridadeCATEGORIZADA	N5IDADEDOINDIVDUOCOMMAIORRENDAchefedefamlia	N6QUANTIDADEDEMORADORESNACASA	N71Banheiros	BanheirosCATEGORIZADO	N72Microcomputadorounotebook	N73Lavaroupa	N74Automveis	AutomóveisCATEGORIZADO	N8QUANTOSCESVOCTEMEMCASA	N9SEXODOSEUCO	N10IDADEDOSEUCO	Idadearrumada	N11RAADOSEUCO	N12PORTEDOSEUCO	N13TAMANHODOPELODOCO	N14ODOMICLIOLOCALIZADOPRXIMOAUMAREACOMMATATEMQUINTALLOTEVAGOAOLA	N15TEMGATOS	QUANTOS	N16ONDEADQUIRIUOANIMAL	OndeadquiriuCATEGORIZADA	N17HQUANTOTEMPOEMMESESVOCTEMOCO	QuantotempotemCATEGORIZADA	N18COMQUEIDADEOCOFOIADQUIRIDO	IdadeadquiridoCATEGORIZADA	N19ESSECOSUBSTITUIUOUTROCO	N191PORQUALMOTIVO	Vacinaes	bExames	Seficadoente	Nuncalevou	N21JVACINOUCONTRARAIVA	JavacinoucontraraivaCATEGORIZADO	N22OCOJFOIVERMIFUGADOALGUMAVEZ	N23JESTERILIZOUCASTROUOCO	N231LOCAL	N232Senoexplicaromotivodenoteresterilizadooco	N24QUANDOTODOSDACASAVIAJAMOUSEAUSENTAMPORMAISDEUMANOIT	N25OQUANTOCONSIDERADIFCILCUIDARDOCO	N26OCOAPRESENTACOM	ComportamentoagressivoCATEGORIZADO	aLivreacesso	bQuandofoge	cQuandoliberadopelodono
146	Negão	1	1	Feminino	(b) Ensino Fundamental incompleto (até a 8ª série)	(b) Ensino Fundamental i	58	1	1	1	0	1	0	Não	1	(b) Macho	Não sabe		Sem raça definida	(b) Médio	(b) Longo	Yes	No		(a) Pegou da rua	adotououganhou	12	<1ano	.	X	Yes	O outro morreu de velhice.	No	No	No	Yes	(c) Não vacinou	Não	Yes	No		Falta de informação sobre onde castrar.	(d) Cão é deixado em casa com os alimentos necessários	(c) Mais difícil do que esperava	(a) Frequentemente	Sim	No	No	Yes
36	Laninha	1	1	Feminino	(b) Ensino Fundamental incompleto (até a 8ª série)	(b) Ensino Fundamental i	53	1	1	1	0	1	0	Não	1	(a) Fêmea	1	1	Raça definida	(a) Pequeno	(b) Longo	No	No		(b) Ganhou de alguém	adotououganhou	12	<1ano	(a) Com menos de 1 mês	Filhote	No		Yes	Yes	Yes	No	(a) Público	Sim	No	No		Quer mais cães.	(c) Cão é deixado em casa para que alguém venha tratar	(a) Menos do que esperava	(d) Nunca	Rarooununca	No	No	No
411	Fred	2	>1	Feminino	(b) Ensino Fundamental incompleto (até a 8ª série)	(b) Ensino Fundamental i	84	3	1	1	0	1	0	Não	2	(b) Macho	1	1	Raça definida	(a) Pequeno	(b) Longo	Yes	Yes	1	(e) Comprou	(e) Comprou	5	<1ano	(c) Entre cerca de 5 meses e 1 ano	Adulto	Yes	"Porque gosta muito e adoeceu"	No	No	Yes	No	(b) Particular	Sim	Yes	No		"Não pensou"	(f) Nunca acontece essa situação	(b) Dentro do esperado	(b) Às vezes	Sim	No	No	No
325	Pretinho	3	>1	Feminino	(c) Ensino Fundamental completo (até a 8ª série)	Fundamentaloumédio	28	2	1	1	1	0	0	Não	3	(b) Macho	8 meses	0,8	Sem raça definida	(b) Médio	(b) Longo	No	No		(b) Ganhou de alguém	adotououganhou	8	<1ano	(b) Entre cerca de 1 e 4 meses	Filhote	No		Yes	No	Yes	No	(a) Público	Sim	Yes	No		Não tem motivos.	(c) Cão é deixado em casa para que alguém venha tratar	(b) Dentro do esperado	(d) Nunca	Rarooununca	No	No	No
350	Diana	2	>1	Feminino	(c) Ensino Fundamental completo (até a 8ª série)	Fundamentaloumédio	42	4	2	>1	0	1	1	Sim	2	(a) Fêmea	1	1	Sem raça definida	(b) Médio	(b) Longo	Yes	No		(b) Ganhou de alguém	adotououganhou	12	<1ano	(a) Com menos de 1 mês	Filhote	No		No	No	Yes	No	(a) Público	Sim	No	No		Em branco.	(c) Cão é deixado em casa para que alguém venha tratar	(a) Menos do que esperava	(a) Frequentemente	Sim	No	No	No
349	Leona	2	>1	Feminino	(c) Ensino Fundamental completo (até a 8ª série)	Fundamentaloumédio	42	4	2	>1	0	1	1	Sim	2	(a) Fêmea	1	1	Sem raça definida	(b) Médio	(a) Curto	Yes	No		(a) Pegou da rua	adotououganhou	5	<1ano	(d) Adquiriu como adulto	Adulto	No		No	No	Yes	No	(a) Público	Sim	No	Yes	(b) Crevisa		(c) Cão é deixado em casa para que alguém venha tratar	(a) Menos do que esperava	(c) Raramente	Rarooununca	Yes	No	No
509	Susy	2	>1	Masculino	(c) Ensino Fundamental completo (até a 8ª série)	Fundamentaloumédio	50	4	1	1	1	1	1	Sim	2	(a) Fêmea	1	1	Sem raça definida	(a) Pequeno	(a) Curto	Yes	No		(b) Ganhou de alguém	adotououganhou	12	<1ano	(b) Entre cerca de 1 e 4 meses	Filhote	No		Yes	Yes	Yes	No	(a) Público	Sim	Yes	No		Quer filhotes	(d) Cão é deixado em casa com os alimentos necessários	(b) Dentro do esperado	(d) Nunca	Rarooununca	No	No	Yes
673	Princesa	1	1	Feminino	(c) Ensino Fundamental completo (até a 8ª série)	Fundamentaloumédio	42	3	1	1	1	1	1	Sim	1	(a) Fêmea	1	1	Sem raça definida	(a) Pequeno	(b) Longo	Yes	No		(b) Ganhou de alguém	adotououganhou	12	<1ano	(a) Com menos de 1 mês	Filhote	No		No	No	No	Yes	(a) Público	Sim	Yes	No		Tem vontade	(d) Cão é deixado em casa com os alimentos necessários	(a) Menos do que esperava	(d) Nunca	Rarooununca	No	No	No
320	Estrela	4	>1	Feminino	(c) Ensino Fundamental completo (até a 8ª série)	Fundamentaloumédio	51	7	3	>1	3	2	2	Sim	4	(a) Fêmea	3	3	Raça definida	(b) Médio	(b) Longo	No	No		(f) Nasceu ali	(f) Nasceu ali	3	<1ano	(a) Com menos de 1 mês	Filhote	Yes	O outro morreu.	Yes	No	Yes	No	(a) Público	Sim	Yes	Yes	(a) Veterinário particular		(c) Cão é deixado em casa para que alguém venha tratar	(a) Menos do que esperava	(b) Às vezes	Sim	No	No	Yes
284	Yuri	1	1	Masculino	(e) Nível superior completo	(e) Nível superior comp	58	3	3	>1	1	1	1	Sim	1	(b) Macho	2	2	Raça definida	(b) Médio	(b) Longo	No	No		(b) Ganhou de alguém	adotououganhou	12	<1ano	(c) Entre cerca de 5 meses e 1 ano	Adulto	No		Yes	Yes	No	No	(a) Público	Sim	Yes	No		Não teve oportunidade.	(b) Cão é levado para a casa de vizinhos, parentes ou amigos	(a) Menos do que esperava	(d) Nunca	Rarooununca	No	No	Yes
476	Xodó	2	>1	Feminino	(c) Ensino Fundamental completo (até a 8ª série)	Fundamentaloumédio			1	1	1	1	1	Sim	2	(b) Macho	Não sabe		Sem raça definida	(a) Pequeno	(a) Curto	Yes	No		(e) Comprou	(e) Comprou	12	<1ano	(d) Adquiriu como adulto	Adulto	No		No	No	No	Yes	(a) Público	Sim	Yes	Yes	(c) Castra móvel		(d) Cão é deixado em casa com os alimentos necessários	(b) Dentro do esperado	(d) Nunca	Rarooununca	No	No	No
477	Pepita	2	>1	Feminino	(c) Ensino Fundamental completo (até a 8ª série)	Fundamentaloumédio			1	1	1	1	1	Sim	2	(a) Fêmea	Não sabe		Sem raça definida	(a) Pequeno	(a) Curto	Yes	No		(e) Comprou	(e) Comprou	12	<1ano	(d) Adquiriu como adulto	Adulto	No		No	No	No	Yes	(a) Público	Sim	Yes	Yes	(c) Castra móvel		(d) Cão é deixado em casa com os alimentos necessários	(b) Dentro do esperado	(d) Nunca	Rarooununca	No	No	No
244	Mel	2	>1	Feminino	(e) Nível superior completo	(e) Nível superior comp	55	4	3	>1	3	1	2	Sim	2	(a) Fêmea	Não sabe.		Sem raça definida	(a) Pequeno	(a) Curto	No	No		(a) Pegou da rua	adotououganhou	24	>1ano	.	X	Yes	Em branco.	Yes	No	Yes	No	(a) Público	Sim	Yes	No		Não sabe.	(c) Cão é deixado em casa para que alguém venha tratar	(b) Dentro do esperado	(d) Nunca	Rarooununca	No	No	No
243	Kika	2	>1	Feminino	(e) Nível superior completo	(e) Nível superior comp	55	4	3	>1	3	1	2	Sim	2	(a) Fêmea	9	9	Raça definida	(a) Pequeno	(b) Longo	No	No		(e) Comprou	(e) Comprou	108	>1ano	(a) Com menos de 1 mês	Filhote	Yes	Em branco.	Yes	No	Yes	No	(a) Público	Sim	Yes	Yes	(b) Crevisa		(c) Cão é deixado em casa para que alguém venha tratar	(b) Dentro do esperado	(d) Nunca	Rarooununca	No	No	No
180	Golias	2	>1	Feminino	(b) Ensino Fundamental incompleto (até a 8ª série)	(b) Ensino Fundamental i	62	5	3	>1	1	1	1	Sim	2	(b) Macho	Não sabe		Sem raça definida	(b) Médio	(b) Longo	Yes	Yes	1	(b) Ganhou de alguém	adotououganhou	60	>1ano	(a) Com menos de 1 mês	Filhote	No		No	No	No	Yes	(a) Público	Sim	Yes	No		Falta de oportunidade.	(c) Cão é deixado em casa para que alguém venha tratar	(c) Mais difícil do que esperava	(c) Raramente	Rarooununca	No	No	No
179	Bethoven	2	>1	Feminino	(b) Ensino Fundamental incompleto (até a 8ª série)	(b) Ensino Fundamental i	62	5	3	>1	1	1	1	Sim	2	(b) Macho	6	6	Sem raça definida	(b) Médio	(a) Curto	Yes	Yes	1	(b) Ganhou de alguém	adotououganhou	72	>1ano	(a) Com menos de 1 mês	Filhote	No		No	No	No	Yes	(a) Público	Sim	Yes	No		Falta de oportunidade.	(c) Cão é deixado em casa para que alguém venha tratar	(c) Mais difícil do que esperava	(c) Raramente	Rarooununca	No	No	No
410	Maya	2	>1	Feminino	(b) Ensino Fundamental incompleto (até a 8ª série)	(b) Ensino Fundamental i	84	3	1	1	0	1	0	Não	2	(a) Fêmea	6	6	Sem raça definida	(b) Médio	(b) Longo	Yes	Yes	1	(b) Ganhou de alguém	adotououganhou	72	>1ano	(b) Entre cerca de 1 e 4 meses	Filhote	Yes	"Porque gosta muito e o pai adoeceu"	No	No	Yes	No	(b) Particular	Sim	Yes	No		"Não sai para a rua"	(f) Nunca acontece essa situação	(b) Dentro do esperado	(d) Nunca	Rarooununca	No	No	No
326	Andarina	3	>1	Feminino	(c) Ensino Fundamental completo (até a 8ª série)	Fundamentaloumédio	28	2	1	1	1	0	0	Não	3	(a) Fêmea	Não sabe.		Sem raça definida	(b) Médio	(a) Curto	No	No		(b) Ganhou de alguém	adotououganhou	24	>1ano	(d) Adquiriu como adulto	Adulto	No		Yes	No	Yes	No	(a) Público	Sim	Yes	No		Não tem motivos.	(c) Cão é deixado em casa para que alguém venha tratar	(b) Dentro do esperado	(d) Nunca	Rarooununca	No	No	No
327	Nick	3	>1	Feminino	(c) Ensino Fundamental completo (até a 8ª série)	Fundamentaloumédio	28	2	1	1	1	0	0	Não	3	(b) Macho	Não sabe.		Sem raça definida	(b) Médio	(a) Curto	No	No		(b) Ganhou de alguém	adotououganhou	24	>1ano	(d) Adquiriu como adulto	Adulto	No		Yes	No	Yes	No	(a) Público	Sim	Yes	No		Não tem motivos.	(c) Cão é deixado em casa para que alguém venha tratar	(b) Dentro do esperado	(d) Nunca	Rarooununca	No	No	No
164	Polly	1	1	Feminino	(c) Ensino Fundamental completo (até a 8ª série)	Fundamentaloumédio	70	1	1	1	1	1	1	Sim	1	(a) Fêmea	2	2	Raça definida	(a) Pequeno	(b) Longo	Yes	No		(e) Comprou	(e) Comprou	24	>1ano	(b) Entre cerca de 1 e 4 meses	Filhote	Yes	o outro morreu de velhice.	Yes	Yes	Yes	No	(b) Particular	Sim	Yes	Yes	(a) Veterinário particular		(c) Cão é deixado em casa para que alguém venha tratar	(b) Dentro do esperado	(d) Nunca	Rarooununca	No	No	No
351	Lua	1	1	Feminino	(c) Ensino Fundamental completo (até a 8ª série)	Fundamentaloumédio	68	3	2	>1	1	1	1	Sim	1	(a) Fêmea	3	3	Raça definida	(a) Pequeno	(a) Curto	Yes	No		(e) Comprou	(e) Comprou	36	>1ano	(a) Com menos de 1 mês	Filhote	No		No	Yes	No	No	(a) Público	Sim	Yes	No		Sem interesse.	(f) Nunca acontece essa situação	(a) Menos do que esperava	(d) Nunca	Rarooununca	No	No	No
98	Mel	1	1	Masculino	(c) Ensino Fundamental completo (até a 8ª série)	Fundamentaloumédio	30	3	1	1	1	1	1	Sim	1	(a) Fêmea	3	3	Sem raça definida	(b) Médio	(a) Curto	Yes	No		(b) Ganhou de alguém	adotououganhou	36	>1ano	.	X	No		No	No	No	Yes	(a) Público	Sim	Yes	No		Não quer castrar.	(f) Nunca acontece essa situação	(b) Dentro do esperado	(d) Nunca	Rarooununca	No	Yes	No
409	Tobias	1	1	Masculino	(c) Ensino Fundamental completo (até a 8ª série)	Fundamentaloumédio	57	3	1	1	1	1	2	Sim	1	(b) Macho	10	10	Sem raça definida	(a) Pequeno	(a) Curto	Yes	No	0	(a) Pegou da rua	adotououganhou	120	>1ano	(c) Entre cerca de 5 meses e 1 ano	Adulto	Yes	"morreu"	No	No	Yes	No	(a) Público	Sim	Yes	No		"Não sei"	(f) Nunca acontece essa situação	(c) Mais difícil do que esperava	(b) Às vezes	Sim	No	No	Yes
348	Cleo	1	1	Feminino	(c) Ensino Fundamental completo (até a 8ª série)	Fundamentaloumédio	58	3	2	>1	1	1	1	Sim	1	(a) Fêmea	12	12	Sem raça definida	(a) Pequeno	(b) Longo	Yes	No		(b) Ganhou de alguém	adotououganhou	144	>1ano	(a) Com menos de 1 mês	Filhote	No		No	No	Yes	No	(a) Público	Sim	Yes	Yes	(a) Veterinário particular		(d) Cão é deixado em casa com os alimentos necessários	(a) Menos do que esperava	(b) Às vezes	Sim	No	No	No
502	Cocada	2	>1	Feminino	(d) Ensino médio completo (até o 3º ano)	Fundamentaloumédio	35	7	1	1	0	0	0	Não	2	(a) Fêmea	2	2	Raça definida	(a) Pequeno	(a) Curto	No	Yes	1	(b) Ganhou de alguém	adotououganhou	24	>1ano	(b) Entre cerca de 1 e 4 meses	Filhote	No		No	No	No	Yes	(a) Público	Sim	Yes	No		Deseja castrar, mas é caro	(b) Cão é levado para a casa de vizinhos, parentes ou amigos	(a) Menos do que esperava	(d) Nunca	Rarooununca	No	No	No
501	Cocão	3	>1	Feminino	(d) Ensino médio completo (até o 3º ano)	Fundamentaloumédio	35	7	1	1	0	0	0	Não	3	(b) Macho	2	2	Raça definida	(a) Pequeno	(a) Curto	No	Yes	1	(b) Ganhou de alguém	adotououganhou	24	>1ano	(b) Entre cerca de 1 e 4 meses	Filhote	No		No	No	No	Yes	(a) Público	Sim	Yes	No		"Deseja castrar, mas é caro"	(b) Cão é levado para a casa de vizinhos, parentes ou amigos	(a) Menos do que esperava	(d) Nunca	Rarooununca	No	No	No
500	Bambi	3	>1	Feminino	(d) Ensino médio completo (até o 3º ano)	Fundamentaloumédio	35	7	1	1	0	0	0	Não	3	(b) Macho	2	2	Raça definida	(a) Pequeno	(a) Curto	No	Yes	1	(a) Pegou da rua	adotououganhou	24	>1ano	(b) Entre cerca de 1 e 4 meses	Filhote	No		No	No	No	Yes	(a) Público	Sim	Yes	No		Deseja castrar, mas é caro	(b) Cão é levado para a casa de vizinhos, parentes ou amigos	(a) Menos do que esperava	(d) Nunca	Rarooununca	No	No	No
647	Bruna	2	>1	Feminino	(d) Ensino médio completo (até o 3º ano)	Fundamentaloumédio	56	3	3	>1	1	2	0	Não	2	(a) Fêmea	4	4	Sem raça definida	(a) Pequeno	(a) Curto	Yes	No		(b) Ganhou de alguém	adotououganhou	48	>1ano	(a) Com menos de 1 mês	Filhote	No		No	No	Yes	No	(a) Público	Sim	Yes	No		"porque não têm condições no sistema particular"	(b) Cão é levado para a casa de vizinhos, parentes ou amigos	(b) Dentro do esperado	(d) Nunca	Rarooununca	No	No	No
646	Bianca	2	>1	Feminino	(d) Ensino médio completo (até o 3º ano)	Fundamentaloumédio	56	3	3	>1	1	2	0	Não	2	(a) Fêmea	8	8	Sem raça definida	(a) Pequeno	(b) Longo	Yes	No		(b) Ganhou de alguém	adotououganhou	96	>1ano	(a) Com menos de 1 mês	Filhote	No		No	No	Yes	No	(a) Público	Sim	Yes	No		"Porque não tem condições no sistema particular"	(b) Cão é levado para a casa de vizinhos, parentes ou amigos	(b) Dentro do esperado	(d) Nunca	Rarooununca	No	No	No
108	Vida	2	>1	Masculino	(b) Ensino Fundamental incompleto (até a 8ª série)	(b) Ensino Fundamental i	58	4	1	1	1	1	1	Sim	2	(b) Macho	2	2	Raça definida	(a) Pequeno	(b) Longo	Yes	No		(b) Ganhou de alguém	adotououganhou	24	>1ano	(a) Com menos de 1 mês	Filhote	No		Yes	Yes	Yes	No	(b) Particular	Sim	Yes	No		Ainda vai reproduzir.	(c) Cão é deixado em casa para que alguém venha tratar	(b) Dentro do esperado	(b) Às vezes	Sim	No	No	No
386	Melissa	3	>1	Masculino	(b) Ensino Fundamental incompleto (até a 8ª série)	(b) Ensino Fundamental i	60	2	1	1	0	1	0	Não	3	(a) Fêmea	5	5	Raça definida	(b) Médio	(b) Longo	Yes	No	0	(b) Ganhou de alguém	adotououganhou	60	>1ano	(a) Com menos de 1 mês	Filhote	No		No	No	Yes	No	(a) Público	Sim	Yes	No		"Fica preso"	(c) Cão é deixado em casa para que alguém venha tratar	(a) Menos do que esperava	(d) Nunca	Rarooununca	No	No	No
452	Drika	2	>1	Feminino	(b) Ensino Fundamental incompleto (até a 8ª série)	(b) Ensino Fundamental i	60	4	3	>1	1	1	1	Sim	2	(a) Fêmea	13	13	Raça definida	(a) Pequeno	(b) Longo	Yes	No		(a) Pegou da rua	adotououganhou	144	>1ano	(d) Adquiriu como adulto	Adulto	No		Yes	No	No	No	(b) Particular	Sim	Yes	Yes				(c) Mais difícil do que esperava	(d) Nunca	Rarooununca	No	No	No
323	Não encontrado.	1	1	Feminino	(b) Ensino Fundamental incompleto (até a 8ª série)	(b) Ensino Fundamental i	71	3	2	>1	1	1	1	Sim	1	(b) Macho	14	14	Sem raça definida	(a) Pequeno	(a) Curto	No	No		(e) Comprou	(e) Comprou	156	>1ano	(c) Entre cerca de 5 meses e 1 ano	Adulto	No		No	No	Yes	No	(a) Público	Sim	Yes	No		Não teve informação.	(c) Cão é deixado em casa para que alguém venha tratar	(a) Menos do que esperava	(b) Às vezes	Sim	No	Yes	No
169	Belinha	1	1	Feminino	(c) Ensino Fundamental completo (até a 8ª série)	Fundamentaloumédio	52	4	1	1	1	1	0	Não	1	(a) Fêmea	Não sabe.		Raça definida	(a) Pequeno	(a) Curto	Yes	No		(a) Pegou da rua	adotououganhou	120	>1ano	(b) Entre cerca de 1 e 4 meses	Filhote	No		No	No	No	Yes	(a) Público	Sim	Yes	No		Acha que não precisa.	(c) Cão é deixado em casa para que alguém venha tratar	(a) Menos do que esperava	(d) Nunca	Rarooununca	No	No	Yes
315	Kadu	3	>1	Masculino	(c) Ensino Fundamental completo (até a 8ª série)	Fundamentaloumédio	69	2	1	1	0	1	1	Sim	3	(b) Macho	2	2	Raça definida	(a) Pequeno	(b) Longo	Yes	No		(e) Comprou	(e) Comprou	24	>1ano	(b) Entre cerca de 1 e 4 meses	Filhote	Yes	O outro foi atropelado.	Yes	Yes	Yes	No	(a) Público	Sim	Yes	No		Só fica em casa.	(c) Cão é deixado em casa para que alguém venha tratar	(b) Dentro do esperado	(d) Nunca	Rarooununca	No	No	Yes
347	Apolo	2	>1	Feminino	(c) Ensino Fundamental completo (até a 8ª série)	Fundamentaloumédio	55	5	2	>1	3	1	2	Sim	2	(b) Macho	2	2	Raça definida	(b) Médio	(a) Curto	Yes	No		(f) Nasceu ali	(f) Nasceu ali	24	>1ano	(a) Com menos de 1 mês	Filhote	Yes	O outro morreu.	Yes	No	Yes	No	(a) Público	Sim	Yes	No		Acha que é ruim para os cães.	(c) Cão é deixado em casa para que alguém venha tratar	(b) Dentro do esperado	(d) Nunca	Rarooununca	No	No	Yes
510	Dollly	2	>1	Masculino	(c) Ensino Fundamental completo (até a 8ª série)	Fundamentaloumédio	50	4	1	1	1	1	1	Sim	2	(a) Fêmea	3	3	Raça definida	(a) Pequeno	(a) Curto	Yes	No		(b) Ganhou de alguém	adotououganhou	36	>1ano	(b) Entre cerca de 1 e 4 meses	Filhote	No		Yes	Yes	Yes	No	(a) Público	Sim	Yes	No		Quer filhotes	(d) Cão é deixado em casa com os alimentos necessários	(b) Dentro do esperado	(d) Nunca	Rarooununca	No	No	Yes
333	Pitico	1	1	Feminino	(c) Ensino Fundamental completo (até a 8ª série)	Fundamentaloumédio	44	3	1	1	1	1	1	Sim	1	(b) Macho	4	4	Raça definida	(a) Pequeno	(a) Curto	No	No		(e) Comprou	(e) Comprou	48	>1ano	(a) Com menos de 1 mês	Filhote	No		No	Yes	No	No	(a) Público	Sim	Yes	No		Não tem informações.		(a) Menos do que esperava	(d) Nunca	Rarooununca	No	No	No
319	Thuthuca	4	>1	Feminino	(c) Ensino Fundamental completo (até a 8ª série)	Fundamentaloumédio	51	7	3	>1	3	2	2	Sim	4	(a) Fêmea	5	5	Raça definida	(b) Médio	(b) Longo	No	No		(e) Comprou	(e) Comprou	60	>1ano	(a) Com menos de 1 mês	Filhote	Yes	O outro morreu.	Yes	No	Yes	No	(a) Público	Sim	Yes	Yes	(a) Veterinário particular		(c) Cão é deixado em casa para que alguém venha tratar	(a) Menos do que esperava	(d) Nunca	Rarooununca	No	No	Yes
670	Valentim	1	1	Feminino	(c) Ensino Fundamental completo (até a 8ª série)	Fundamentaloumédio	42	5	1	1	1	1	1	Sim	1	(b) Macho	5	5	Sem raça definida	(b) Médio	(a) Curto	Yes	Yes	1	(b) Ganhou de alguém	adotououganhou	60	>1ano	(a) Com menos de 1 mês	Filhote	No		No	No	No	Yes	(a) Público	Sim	Yes	No		Não pensou sobre	(f) Nunca acontece essa situação	(a) Menos do que esperava	(c) Raramente	Rarooununca	No	No	Yes
321	Mel	4	>1	Feminino	(c) Ensino Fundamental completo (até a 8ª série)	Fundamentaloumédio	51	7	3	>1	3	2	2	Sim	4	(a) Fêmea	8	8	Raça definida	(b) Médio	(b) Longo	No	No		(b) Ganhou de alguém	adotououganhou	24	>1ano	(d) Adquiriu como adulto	Adulto	Yes	O outro morreu.	Yes	No	Yes	No	(a) Público	Sim	Yes	No		Muito velha.	(c) Cão é deixado em casa para que alguém venha tratar	(a) Menos do que esperava	(d) Nunca	Rarooununca	No	No	Yes
344	Nina	2	>1	Feminino	(d) Ensino médio completo (até o 3º ano)	Fundamentaloumédio	48	5	2	>1	1	1	2	Sim	2	(a) Fêmea	2	2	Raça definida	(a) Pequeno	(b) Longo	Yes	No		(e) Comprou	(e) Comprou	24	>1ano	(b) Entre cerca de 1 e 4 meses	Filhote	No		No	No	Yes	No	(a) Público	Sim	Yes	No		Não interessa.	(d) Cão é deixado em casa com os alimentos necessários	(a) Menos do que esperava	(d) Nunca	Rarooununca	No	No	Yes
1	Brume	1	1	Feminino	(d) Ensino médio completo (até o 3º ano)	Fundamentaloumédio	51	4	2	>1	1	1	0	Não	1	(a) Fêmea	2	2	Raça definida	(a) Pequeno	(a) Curto	Yes	No		(b) Ganhou de alguém	adotououganhou	24	>1ano	(b) Entre cerca de 1 e 4 meses	Filhote	Yes	Para fazer companhia	Yes	Yes	Yes	No	(a) Público	Sim	Yes	No		Tem medo	(f) Nunca acontece essa situação	(b) Dentro do esperado	(b) Às vezes	Sim	No	No	No
369	Luma	1	1	Feminino	(d) Ensino médio completo (até o 3º ano)	Fundamentaloumédio	48	5	2	>1	1	1	2	Sim	1	(a) Fêmea	3	3	Raça definida	(a) Pequeno	(b) Longo	No	No	0	(b) Ganhou de alguém	adotououganhou	36	>1ano	(a) Com menos de 1 mês	Filhote	No	-	No	No	No	Yes	(a) Público	Sim	No	No		-		(b) Dentro do esperado	(d) Nunca	Rarooununca	No	Yes	No
361	Sofia	3	>1	Masculino	(d) Ensino médio completo (até o 3º ano)	Fundamentaloumédio	68	3	4	>1	1	2	1	Sim	3	(a) Fêmea	6	6	Sem raça definida	(a) Pequeno	(b) Longo	Yes	No	0	(b) Ganhou de alguém	adotououganhou	72	>1ano	(b) Entre cerca de 1 e 4 meses	Filhote	No	-	Yes	No	Yes	No	(a) Público	Sim	Yes	No		-	(c) Cão é deixado em casa para que alguém venha tratar	(b) Dentro do esperado	(d) Nunca	Rarooununca	No	No	Yes
345	Duda	2	>1	Feminino	(d) Ensino médio completo (até o 3º ano)	Fundamentaloumédio	48	5	2	>1	1	1	2	Sim	2	(a) Fêmea	10	10	Raça definida	(a) Pequeno	(b) Longo	Yes	No		(e) Comprou	(e) Comprou	120	>1ano	(b) Entre cerca de 1 e 4 meses	Filhote	No		No	No	Yes	No	(a) Público	Sim	Yes	No		Não interessa.	(d) Cão é deixado em casa com os alimentos necessários	(a) Menos do que esperava	(d) Nunca	Rarooununca	No	No	Yes
318	Fred	2	>1	Feminino	(e) Nível superior completo	(e) Nível superior comp	28	4	4	>1	2	1	3	Sim	2	(b) Macho	Não sabe.		Raça definida	(a) Pequeno	(b) Longo	Yes	Yes	2	(b) Ganhou de alguém	adotououganhou	60	>1ano	(a) Com menos de 1 mês	Filhote	No		Yes	No	Yes	No	(a) Público	Sim	Yes	Yes	(a) Veterinário particular		(c) Cão é deixado em casa para que alguém venha tratar	(a) Menos do que esperava	(d) Nunca	Rarooununca	No	No	Yes
341	Fany	3	>1	Feminino	(e) Nível superior completo	(e) Nível superior comp	49	4	2	>1	2	1	2	Sim	3	(a) Fêmea	2	2	Raça definida	(b) Médio	(a) Curto	No	No		(e) Comprou	(e) Comprou	24	>1ano	(b) Entre cerca de 1 e 4 meses	Filhote	No		No	No	Yes	No	(a) Público	Sim	Yes	No		Criação.	(c) Cão é deixado em casa para que alguém venha tratar	(a) Menos do que esperava	(c) Raramente	Rarooununca	No	No	No
313	Dexter	1	1	Feminino	(e) Nível superior completo	(e) Nível superior comp	51	4	2	>1	1	1	1	Sim	1	(b) Macho	3	3	Raça definida	(a) Pequeno	(b) Longo	Yes	No		(e) Comprou	(e) Comprou	36	>1ano	(a) Com menos de 1 mês	Filhote	No		No	No	Yes	No	(a) Público	Sim	Yes	Yes	(b) Crevisa		(c) Cão é deixado em casa para que alguém venha tratar	(a) Menos do que esperava	(b) Às vezes	Sim	No	Yes	No
31	Belinha	1	1	Feminino	(e) Nível superior completo	(e) Nível superior comp	37	6	3	>1	1	1	1	Sim	1	(a) Fêmea	4	4	Raça definida	(a) Pequeno	(b) Longo	Yes	No		(e) Comprou	(e) Comprou	54	>1ano	(b) Entre cerca de 1 e 4 meses	Filhote	Yes	Por causa das crianças.	Yes	Yes	Yes	No	(b) Particular	Sim	Yes	No		Vai castrar esse ano.	(d) Cão é deixado em casa com os alimentos necessários	(a) Menos do que esperava	(d) Nunca	Rarooununca	No	No	No
286	Pipoca	1	1	Masculino	(e) Nível superior completo	(e) Nível superior comp	35	3	1	1	1	0	1	Sim	1	(b) Macho	4	4	Raça definida	(a) Pequeno	(a) Curto	.	No		(e) Comprou	(e) Comprou	48	>1ano	(b) Entre cerca de 1 e 4 meses	Filhote	Yes	Velhice.	No	No	No	Yes	(a) Público	Sim	X	No		Não tem motivos.	(b) Cão é levado para a casa de vizinhos, parentes ou amigos	(b) Dentro do esperado	(d) Nunca	Rarooununca	No	No	Yes
706	Sabão	1	1	Feminino	(e) Nível superior completo	(e) Nível superior comp	65	4	1	1	0	1	0	Não	1	(b) Macho	4	4	Raça definida	(b) Médio	(b) Longo	Yes	No		(b) Ganhou de alguém	adotououganhou	48	>1ano	(a) Com menos de 1 mês	Filhote	No		No	No	Yes	No	(a) Público	Sim	Yes	No		Não tem informações	(c) Cão é deixado em casa para que alguém venha tratar	(b) Dentro do esperado	(d) Nunca	Rarooununca	No	No	No
683	Luna	1	1	Masculino	(e) Nível superior completo	(e) Nível superior comp	81	2	2	>1	1	1	1	Sim	1	(a) Fêmea	5	5	Raça definida	(a) Pequeno	(b) Longo	Yes	No		(e) Comprou	(e) Comprou	60	>1ano	(a) Com menos de 1 mês	Filhote	No		No	No	Yes	No	(a) Público	Sim	Yes	No		-	(c) Cão é deixado em casa para que alguém venha tratar	(a) Menos do que esperava	(d) Nunca	Rarooununca	No	Yes	No
340	Francisco	3	>1	Feminino	(e) Nível superior completo	(e) Nível superior comp	49	4	2	>1	2	1	2	Sim	3	(b) Macho	5	5	Raça definida	(b) Médio	(a) Curto	No	No		(e) Comprou	(e) Comprou	60	>1ano	(b) Entre cerca de 1 e 4 meses	Filhote	No		No	No	Yes	No	(a) Público	Sim	Yes	No		Criação.	(c) Cão é deixado em casa para que alguém venha tratar	(a) Menos do que esperava	(c) Raramente	Rarooununca	No	No	No
260	Bolinha	3	>1	Feminino	(e) Nível superior completo	(e) Nível superior comp	51	3	2	>1	2	2	2	Sim	3	(a) Fêmea	7	7	Sem raça definida	(a) Pequeno	(a) Curto	No	No		(b) Ganhou de alguém	adotououganhou	84	>1ano	(b) Entre cerca de 1 e 4 meses	Filhote	No		Yes	Yes	Yes	No	(a) Público	Sim	Yes	Yes			(f) Nunca acontece essa situação	(b) Dentro do esperado	(d) Nunca	Rarooununca	No	No	No
339	Ted	3	>1	Feminino	(e) Nível superior completo	(e) Nível superior comp	49	4	2	>1	2	1	2	Sim	3	(b) Macho	12	12	Raça definida	(a) Pequeno	(a) Curto	No	No		(e) Comprou	(e) Comprou	144	>1ano	(b) Entre cerca de 1 e 4 meses	Filhote	No		No	No	Yes	No	(a) Público	Sim	Yes	Yes	(b) Crevisa		(c) Cão é deixado em casa para que alguém venha tratar	(a) Menos do que esperava	(c) Raramente	Rarooununca	No	No	No
311	Sofia	1	1	Masculino	(e) Nível superior completo	(e) Nível superior comp	56	3	2	>1	3	1	1	Sim	1	(a) Fêmea	13	13	Sem raça definida	(b) Médio	(a) Curto	No	No		(b) Ganhou de alguém	adotououganhou	156	>1ano	(a) Com menos de 1 mês	Filhote	No		No	No	Yes	No	(a) Público	Sim	Yes	No		Não tem interesse.	(c) Cão é deixado em casa para que alguém venha tratar	(b) Dentro do esperado	(c) Raramente	Rarooununca	No	No	No
55	Nick	1	1	Masculino	(e) Nível superior completo	(e) Nível superior comp	68	2	3	>1	3	1	2	Sim	1	(b) Macho	15	15	Raça definida	(a) Pequeno	(a) Curto	Yes	No		(e) Comprou	(e) Comprou	180	>1ano	(b) Entre cerca de 1 e 4 meses	Filhote	No		Yes	Yes	Yes	No	(a) Público	Sim	Yes	No			(c) Cão é deixado em casa para que alguém venha tratar	(b) Dentro do esperado	(d) Nunca	Rarooununca	No	No	No
4	Toquinho	3	>1	Feminino	(b) Ensino Fundamental incompleto (até a 8ª série)	(b) Ensino Fundamental i	68	2	2	>1	0	1	1	Sim	3	(b) Macho	2	2	Raça definida	(a) Pequeno	(a) Curto	No	Yes	2	(a) Pegou da rua	adotououganhou	24	>1ano	.	X	No		Yes	No	Yes	No	(a) Público	Sim	Yes	No		Vai castrar ainda.	(c) Cão é deixado em casa para que alguém venha tratar	(b) Dentro do esperado	(b) Às vezes	Sim	No	No	Yes
314	Paçoca	1	1	Masculino	(c) Ensino Fundamental completo (até a 8ª série)	Fundamentaloumédio	61	4	3	>1	1	1	1	Sim	1	(a) Fêmea	3	3	Sem raça definida	(a) Pequeno	(b) Longo	Yes	No		(b) Ganhou de alguém	adotououganhou	36	>1ano	(a) Com menos de 1 mês	Filhote	No		No	No	No	Yes	(a) Público	Sim	X	No		Sem informação.	(f) Nunca acontece essa situação	(a) Menos do que esperava	(d) Nunca	Rarooununca	No	No	No
497	Dica	1	1	Masculino	(c) Ensino Fundamental completo (até a 8ª série)	Fundamentaloumédio	58	3	2	>1	1	1	1	Sim	1	(a) Fêmea	5	5	Raça definida	(a) Pequeno	(a) Curto	Yes	No		(b) Ganhou de alguém	adotououganhou	60	>1ano	(b) Entre cerca de 1 e 4 meses	Filhote	Yes	Faleceu de Idade	Yes	No	No	No	(a) Público	Sim	Yes	No		Acredita que o cachorro sofre	(c) Cão é deixado em casa para que alguém venha tratar	(b) Dentro do esperado	(d) Nunca	Rarooununca	No	No	Yes
703	Thor	1	1	Masculino	(d) Ensino médio completo (até o 3º ano)	Fundamentaloumédio	51	3	1	1	1	1	1	Sim	1	(b) Macho	5	5	Sem raça definida	(c) Grande	(b) Longo	No	No		(b) Ganhou de alguém	adotououganhou	60	>1ano	(a) Com menos de 1 mês	Filhote	No		No	Yes	No	No	(a) Público	Sim	Yes	No		"Faltou oportunidade"	(c) Cão é deixado em casa para que alguém venha tratar	(a) Menos do que esperava	(a) Frequentemente	Sim	No	No	Yes
225	Max	2	>1	Masculino	(d) Ensino médio completo (até o 3º ano)	Fundamentaloumédio	58	3	4	>1	1	1	1	Sim	2	(b) Macho	6	6	Sem raça definida	(a) Pequeno	(b) Longo	No	No		(b) Ganhou de alguém	adotououganhou	72	>1ano	(b) Entre cerca de 1 e 4 meses	Filhote	No		No	No	Yes	No	(a) Público	Sim	X	No		Não tem. (Não completou a frase).	(c) Cão é deixado em casa para que alguém venha tratar	(c) Mais difícil do que esperava	(d) Nunca	Rarooununca	No	No	No
301	Lilica	1	1	Feminino	(d) Ensino médio completo (até o 3º ano)	Fundamentaloumédio	67	4	2	>1	1	1	1	Sim	1	(a) Fêmea	12	12	Sem raça definida	(b) Médio	(a) Curto	No	Yes		(b) Ganhou de alguém	adotououganhou	144	>1ano	(a) Com menos de 1 mês	Filhote	No		No	No	No	Yes	(a) Público	Sim	Yes	No		Tem interesse, mas faltou oportunidade.	(c) Cão é deixado em casa para que alguém venha tratar	(b) Dentro do esperado	(b) Às vezes	Sim	No	No	Yes
22	Luck	1	1	Feminino	(e) Nível superior completo	(e) Nível superior comp	48	3	1	1	2	1	1	Sim	1	(b) Macho	8	8	Sem raça definida	(a) Pequeno	(b) Longo	No	No		(e) Comprou	(e) Comprou	96	>1ano	(b) Entre cerca de 1 e 4 meses	Filhote	Yes	Os filhos sentiram muito a perda.	Yes	No	No	No	(a) Público	Sim	Yes	No			(c) Cão é deixado em casa para que alguém venha tratar	(c) Mais difícil do que esperava	(d) Nunca	Rarooununca	No	No	Yes
685	Lupi	1	1	Feminino	.	X	41	5	1	1	1	1	0	Não	1	(b) Macho	7	7	Sem raça definida	(b) Médio	(b) Longo	Yes	No		(b) Ganhou de alguém	adotououganhou	84	>1ano	(b) Entre cerca de 1 e 4 meses	Filhote	No		No	No	No	Yes	(a) Público	Sim	Yes	No		"Não, porque não sai"	(d) Cão é deixado em casa com os alimentos necessários	(b) Dentro do esperado	(d) Nunca	Rarooununca	No	No	Yes
601	Bia	3	>1	Feminino	(b) Ensino Fundamental incompleto (até a 8ª série)	(b) Ensino Fundamental i	52	3	1	1	1	1	1	Sim	3	(a) Fêmea	3	3	Raça definida	(a) Pequeno	(b) Longo	Yes	No		(b) Ganhou de alguém	adotououganhou	36	>1ano	(a) Com menos de 1 mês	Filhote	No		Yes	No	No	No	(b) Particular	Sim	Yes	No		"Tem vontade"	(f) Nunca acontece essa situação	(a) Menos do que esperava	(d) Nunca	Rarooununca	No	No	Yes
599	Jorge	3	>1	Feminino	(b) Ensino Fundamental incompleto (até a 8ª série)	(b) Ensino Fundamental i	52	3	1	1	1	1	1	Sim	3	(b) Macho	8	8	Raça definida	(a) Pequeno	(b) Longo	Yes	No		(e) Comprou	(e) Comprou	96	>1ano	(a) Com menos de 1 mês	Filhote	No		Yes	No	No	No	(b) Particular	Sim	Yes	No		"Tem vontade"	(f) Nunca acontece essa situação	(a) Menos do que esperava	(d) Nunca	Rarooununca	No	No	Yes
16	Belinha	3	>1	Masculino	(b) Ensino Fundamental incompleto (até a 8ª série)	(b) Ensino Fundamental i	45	5	3	>1	1	1	2	Sim	3	(a) Fêmea	8	8	Raça definida	(a) Pequeno	(a) Curto	Yes	No		(b) Ganhou de alguém	adotououganhou	96	>1ano	(a) Com menos de 1 mês	Filhote	No		Yes	Yes	No	No	(a) Público	Sim	Yes	No		Por que não saem de casa.	(c) Cão é deixado em casa para que alguém venha tratar	(a) Menos do que esperava	(d) Nunca	Rarooununca	No	No	No
596	Manu	4	>1	Feminino	(c) Ensino Fundamental completo (até a 8ª série)	Fundamentaloumédio	53	3	2	>1	1	1	1	Sim	4	(a) Fêmea	3	3	Raça definida	(a) Pequeno	(b) Longo	Yes	No		(b) Ganhou de alguém	adotououganhou	36	>1ano	(a) Com menos de 1 mês	Filhote	No		No	No	Yes	No	(a) Público	Sim	Yes	No		Sem informação	(c) Cão é deixado em casa para que alguém venha tratar	(b) Dentro do esperado	(c) Raramente	Rarooununca	No	No	No
594	Chaves	4	>1	Feminino	(c) Ensino Fundamental completo (até a 8ª série)	Fundamentaloumédio	53	3	2	>1	1	1	1	Sim	4	(b) Macho	6	6	Raça definida	(b) Médio	(b) Longo	Yes	No		(b) Ganhou de alguém	adotououganhou	72	>1ano	(a) Com menos de 1 mês	Filhote	No		No	No	Yes	No	(a) Público	Sim	Yes	No		Sem informação	(c) Cão é deixado em casa para que alguém venha tratar	(b) Dentro do esperado	(c) Raramente	Rarooununca	No	No	No
407	Pichu	1	1	Masculino	(d) Ensino médio completo (até o 3º ano)	Fundamentaloumédio	31	3	1	1	1	1	0	Não	1	(b) Macho	3	3	Sem raça definida	(b) Médio	(a) Curto	Yes	Yes	4	(b) Ganhou de alguém	adotououganhou	36	>1ano	(b) Entre cerca de 1 e 4 meses	Filhote	Yes	"morreu"	Yes	No	Yes	No	(a) Público	Sim	Yes	No		"Não quis"	(f) Nunca acontece essa situação	(b) Dentro do esperado	(b) Às vezes	Sim	No	Yes	No
401	Bela	2	>1	Masculino	(d) Ensino médio completo (até o 3º ano)	Fundamentaloumédio	61	4	2	>1	3	1	3	Sim	2	(a) Fêmea	6	6	Raça definida	(a) Pequeno	(b) Longo	No	No		(e) Comprou	(e) Comprou	72	>1ano	(b) Entre cerca de 1 e 4 meses	Filhote	No		Yes	Yes	Yes	No	(a) Público	Sim	Yes	Yes	(a) Veterinário particular		(b) Cão é levado para a casa de vizinhos, parentes ou amigos	(b) Dentro do esperado	(d) Nunca	Rarooununca	No	No	No
681	Belinha	1	1	Masculino	(d) Ensino médio completo (até o 3º ano)	Fundamentaloumédio	35	4	1	1	1	1	1	Sim	1	(a) Fêmea	9	9	Raça definida	(a) Pequeno	(b) Longo	Yes	No		(e) Comprou	(e) Comprou	108	>1ano	(b) Entre cerca de 1 e 4 meses	Filhote	No		Yes	Yes	Yes	No	(a) Público	Sim	Yes	No		"Não pensamos em castrar"	(b) Cão é levado para a casa de vizinhos, parentes ou amigos	(a) Menos do que esperava	(d) Nunca	Rarooununca	No	No	No
400	Nina	2	>1	Masculino	(d) Ensino médio completo (até o 3º ano)	Fundamentaloumédio	61	4	2	>1	3	1	3	Sim	2	(a) Fêmea	14	14	Raça definida	(a) Pequeno	(b) Longo	No	No		(e) Comprou	(e) Comprou	196	>1ano	(b) Entre cerca de 1 e 4 meses	Filhote	No		Yes	Yes	Yes	No	(a) Público	Sim	Yes	Yes	(a) Veterinário particular		(b) Cão é levado para a casa de vizinhos, parentes ou amigos	(b) Dentro do esperado	(d) Nunca	Rarooununca	No	No	No
306	Meg	1	1	Masculino	(e) Nível superior completo	(e) Nível superior comp	27	4	4	>1	2	1	5	Sim	1	(a) Fêmea	5	5	Sem raça definida	(b) Médio	(a) Curto	No	No		(d) Feiras de adoção	adotououganhou	60	>1ano	(a) Com menos de 1 mês	Filhote	No		No	Yes	Yes	No	(a) Público	Sim	Yes	No		Não teve oportunidade.	(c) Cão é deixado em casa para que alguém venha tratar	(a) Menos do que esperava	(d) Nunca	Rarooununca	No	No	Yes
367	Zac	2	>1	Masculino	(c) Ensino Fundamental completo (até a 8ª série)	Fundamentaloumédio	61	4	1	1	0	0	1	Sim	2	(b) Macho	não sabe		Raça definida	(a) Pequeno	(a) Curto	Yes	No		(e) Comprou	(e) Comprou	.	X	(a) Com menos de 1 mês	Filhote	No		No	Yes	Yes	No	(a) Público	Sim	No	No		-		(b) Dentro do esperado	(d) Nunca	Rarooununca	No	No	No
368	Spike	2	>1	Masculino	(c) Ensino Fundamental completo (até a 8ª série)	Fundamentaloumédio	61	4	1	1	0	0	1	Sim	2	(b) Macho	não sabe		Sem raça definida	(a) Pequeno	(a) Curto	Yes	No	0	(b) Ganhou de alguém	adotououganhou	.	X	(a) Com menos de 1 mês	Filhote	No	-	No	No	No	Yes	(a) Público	Sim	No	No		-		(b) Dentro do esperado	(d) Nunca	Rarooununca	No	No	No
15	Leski	1	1	Masculino	(e) Nível superior completo	(e) Nível superior comp	66	2	3	>1	1	1	1	Sim	1	(b) Macho	X		Raça definida	(a) Pequeno	(b) Longo	No	No		(e) Comprou	(e) Comprou	.	X	(b) Entre cerca de 1 e 4 meses	Filhote	No		Yes	Yes	Yes	No	(c) Não vacinou	Não	Yes	No		Não, pois a filha é quem sabe.	(c) Cão é deixado em casa para que alguém venha tratar	(a) Menos do que esperava	(d) Nunca	Rarooununca	No	No	No
595	Spike	4	>1	Feminino	(c) Ensino Fundamental completo (até a 8ª série)	Fundamentaloumédio	53	3	2	>1	1	1	1	Sim	4	(b) Macho	13	13	Raça definida	(b) Médio	(b) Longo	Yes	No		(b) Ganhou de alguém	adotououganhou	Não sabe	X	(d) Adquiriu como adulto	Adulto	No		No	No	Yes	No	(a) Público	Sim	Yes	No		Sem informação	(c) Cão é deixado em casa para que alguém venha tratar	(b) Dentro do esperado	(c) Raramente	Rarooununca	No	No	No
565	Melody	4	>1	Masculino	(d) Ensino médio completo (até o 3º ano)	Fundamentaloumédio	72	4	2	>1	3	1	2	Sim	4	(a) Fêmea	Não sabe		Raça definida	(a) Pequeno	(b) Longo	Yes	No		(b) Ganhou de alguém	adotououganhou	Não sabe	X	(a) Com menos de 1 mês	Filhote	Yes	"Os outros morreram"	Yes	Yes	Yes	No	(a) Público	Sim	Yes	No		"Separa do macho quando está no cio"	(c) Cão é deixado em casa para que alguém venha tratar	(b) Dentro do esperado	(d) Nunca	Rarooununca	No	No	Yes
563	Dolly	4	>1	Masculino	(d) Ensino médio completo (até o 3º ano)	Fundamentaloumédio	72	4	2	>1	3	1	2	Sim	4	(a) Fêmea	Não sabe		Sem raça definida	(a) Pequeno	(a) Curto	Yes	No		(b) Ganhou de alguém	adotououganhou	Não sabe	X	(a) Com menos de 1 mês	Filhote	Yes	"Os outros morreram"	Yes	Yes	Yes	No	(a) Público	Sim	Yes	Yes	d) Outro		(c) Cão é deixado em casa para que alguém venha tratar	(b) Dentro do esperado	(d) Nunca	Rarooununca	No	No	Yes
181	Mel	2	>1	Feminino	(b) Ensino Fundamental incompleto (até a 8ª série)	(b) Ensino Fundamental i	41	4	1	1	1	2	2	Sim	2	(a) Fêmea	Não sabe		Raça definida	(a) Pequeno	(a) Curto	Yes	No		(b) Ganhou de alguém	adotououganhou	36	>1ano	(a) Com menos de 1 mês	Filhote	No		No	No	Yes	No	(a) Público	Sim	Yes	No		Não tem interesse.	(f) Nunca acontece essa situação	(b) Dentro do esperado	(c) Raramente	Rarooununca	No	No	No
182	Pitoco	2	>1	Feminino	(b) Ensino Fundamental incompleto (até a 8ª série)	(b) Ensino Fundamental i	41	4	1	1	1	2	2	Sim	2	(b) Macho	Não sabe.		Raça definida	(a) Pequeno	(a) Curto	Yes	No		(b) Ganhou de alguém	adotououganhou	36	>1ano	(a) Com menos de 1 mês	Filhote	No		No	No	Yes	No	(a) Público	Sim	Yes	No		Não tem interesse.	(f) Nunca acontece essa situação	(b) Dentro do esperado	(c) Raramente	Rarooununca	No	No	No
418	Sandy	4	>1	Feminino	(c) Ensino Fundamental completo (até a 8ª série)	Fundamentaloumédio	52	1	1	1	0	1	1	Sim	4	(a) Fêmea	7	7	Sem raça definida	(a) Pequeno	(a) Curto	Yes	Yes	1	(a) Pegou da rua	adotououganhou	84	>1ano	(a) Com menos de 1 mês	Filhote	Yes	"Morreu por idade"	No	No	Yes	No	(a) Público	Sim	Yes	Yes	(b) Crevisa		(c) Cão é deixado em casa para que alguém venha tratar	(b) Dentro do esperado	(d) Nunca	Rarooununca	No	No	No
262	Pompom	1	1	Feminino	(d) Ensino médio completo (até o 3º ano)	Fundamentaloumédio	33	5	1	1	2	1	1	Sim	1	(b) Macho	12	12	Raça definida	(a) Pequeno	(b) Longo	No	No		(b) Ganhou de alguém	adotououganhou	144	>1ano	(b) Entre cerca de 1 e 4 meses	Filhote	Yes	Doença	Yes	No	Yes	No	(a) Público	Sim	Yes	No		Em branco.	(f) Nunca acontece essa situação	(b) Dentro do esperado	(d) Nunca	Rarooununca	No	No	No
305	Laila	1	1	Feminino	(b) Ensino Fundamental incompleto (até a 8ª série)	(b) Ensino Fundamental i	60	5	1	1	1	1	0	Não	1	(a) Fêmea	5	5	Sem raça definida	(b) Médio	(b) Longo	No	No		(a) Pegou da rua	adotououganhou	60	>1ano	(b) Entre cerca de 1 e 4 meses	Filhote	Yes	O outro morreu com leishmaniose.	No	No	No	Yes	(a) Público	Sim	Yes	Yes	(b) Crevisa		(c) Cão é deixado em casa para que alguém venha tratar	(a) Menos do que esperava	(d) Nunca	Rarooununca	No	No	Yes
234	Pretinha	3	>1	Feminino	(c) Ensino Fundamental completo (até a 8ª série)	Fundamentaloumédio	65	2	2	>1	0	0	0	Não	3	(a) Fêmea	24	2	Raça definida	(a) Pequeno	(a) Curto	Yes	No		(b) Ganhou de alguém	adotououganhou	18	>1ano	(c) Entre cerca de 5 meses e 1 ano	Adulto	No		Yes	No	No	No	(a) Público	Sim	Yes	No		Quer que crie.	(d) Cão é deixado em casa com os alimentos necessários	(a) Menos do que esperava	(c) Raramente	Rarooununca	No	No	Yes
342	Cocada (no banco da prefeitura está Paçoca).	2	>1	Masculino	(d) Ensino médio completo (até o 3º ano)	Fundamentaloumédio	57	2	3	>1	1	1	4	Sim	2	(a) Fêmea	4	4	Raça definida	(b) Médio	(a) Curto	Yes	No		(b) Ganhou de alguém	adotououganhou	48	>1ano	(a) Com menos de 1 mês	Filhote	No		No	No	Yes	No	(a) Público	Sim	Yes	No		Em branco.	(c) Cão é deixado em casa para que alguém venha tratar	(a) Menos do que esperava	(c) Raramente	Rarooununca	No	No	No
343	Charlot	2	>1	Masculino	(d) Ensino médio completo (até o 3º ano)	Fundamentaloumédio	57	2	3	>1	1	1	4	Sim	2	(a) Fêmea	6	6	Raça definida	(a) Pequeno	(a) Curto	Yes	No		(b) Ganhou de alguém	adotououganhou	72	>1ano	(a) Com menos de 1 mês	Filhote	No		No	No	Yes	No	(a) Público	Sim	Yes	No		Em branco.	(c) Cão é deixado em casa para que alguém venha tratar	(a) Menos do que esperava	(c) Raramente	Rarooununca	No	No	No
398	Kessi	1	1	Masculino	(d) Ensino médio completo (até o 3º ano)	Fundamentaloumédio	68	4	2	>1	2	1	1	Sim	1	(a) Fêmea	12	12	Raça definida	(b) Médio	(b) Longo	Yes	No		(b) Ganhou de alguém	adotououganhou	144	>1ano	(b) Entre cerca de 1 e 4 meses	Filhote	Yes	Morreu	Yes	No	Yes	No	(a) Público	Sim	Yes	No		Falta de oportunidade	(f) Nunca acontece essa situação	(c) Mais difícil do que esperava	(a) Frequentemente	Sim	No	No	Yes
121	Tico	3	>1	Masculino	(b) Ensino Fundamental incompleto (até a 8ª série)	(b) Ensino Fundamental i	39	4	3	>1	1	1	1	Sim	3	(b) Macho	Não sabe.		Sem raça definida	(b) Médio	(a) Curto	Yes	No		X	X	30	>1ano	(d) Adquiriu como adulto	Adulto	Yes	O outro sumiu.	No	No	No	Yes	(a) Público	Sim	Yes	No		Preço.	(c) Cão é deixado em casa para que alguém venha tratar	(a) Menos do que esperava	(d) Nunca	Rarooununca	No	No	Yes
119	Mili	3	>1	Masculino	(b) Ensino Fundamental incompleto (até a 8ª série)	(b) Ensino Fundamental i	39	4	3	>1	1	1	1	Sim	3	(a) Fêmea	Não sabe.		Sem raça definida	(a) Pequeno	(a) Curto	Yes	No		(e) Comprou	(e) Comprou	36	>1ano	(d) Adquiriu como adulto	Adulto	Yes	O outro sumiu.	No	No	No	Yes	(a) Público	Sim	Yes	No		Preço	(c) Cão é deixado em casa para que alguém venha tratar	(a) Menos do que esperava	(d) Nunca	Rarooununca	No	No	Yes
120	Toquito	3	>1	Masculino	(b) Ensino Fundamental incompleto (até a 8ª série)	(b) Ensino Fundamental i	39	4	3	>1	1	1	1	Sim	3	(b) Macho	Não sabe.		Sem raça definida	(a) Pequeno	(a) Curto	Yes	No		(a) Pegou da rua	adotououganhou	30	>1ano	(d) Adquiriu como adulto	Adulto	Yes	O outro sumiu.	No	No	No	Yes	(a) Público	Sim	Yes	No		Preço	(c) Cão é deixado em casa para que alguém venha tratar	(a) Menos do que esperava	(d) Nunca	Rarooununca	No	No	Yes
328	Sara	1	1	Feminino	(c) Ensino Fundamental completo (até a 8ª série)	Fundamentaloumédio	72	1	1	1	0	1	1	Sim	1	(a) Fêmea	4	4	Sem raça definida	(a) Pequeno	(a) Curto	No	No		(b) Ganhou de alguém	adotououganhou	48	>1ano	(a) Com menos de 1 mês	Filhote	No		No	No	Yes	No	(a) Público	Sim	Yes	No		Não tem interesse.	(d) Cão é deixado em casa com os alimentos necessários	(a) Menos do que esperava	(d) Nunca	Rarooununca	No	No	No
277	Mel	2	>1	Feminino	(a) Nenhuma	(a) Nenhuma	68	2	2	>1	0	1	0	Não	2	(a) Fêmea	12	12	Raça definida	(a) Pequeno	(a) Curto	Yes	No		(b) Ganhou de alguém	adotououganhou	120	>1ano	(d) Adquiriu como adulto	Adulto	No		Yes	Yes	No	No	(a) Público	Sim	Yes	No		Não tem contato com outros cães.	(c) Cão é deixado em casa para que alguém venha tratar	(a) Menos do que esperava	(b) Às vezes	Sim	No	No	Yes
538	Pretinha P.	3	>1	Masculino	(b) Ensino Fundamental incompleto (até a 8ª série)	(b) Ensino Fundamental i	64	3	1	1	0	1	0	Não	3	(a) Fêmea	3	3	Sem raça definida	(a) Pequeno	(a) Curto	Yes	No		(b) Ganhou de alguém	adotououganhou	4	X	(d) Adquiriu como adulto	Adulto	Yes	Tem dó dos cães de rua	Yes	No	No	No	(a) Público	Sim	Yes	No		Esperando ter oportunidade	(f) Nunca acontece essa situação	(b) Dentro do esperado	(b) Às vezes	Sim	No	No	Yes
29	Clara	3	>1	Masculino	(b) Ensino Fundamental incompleto (até a 8ª série)	(b) Ensino Fundamental i	63	4	2	>1	0	2	2	Sim	3	(a) Fêmea	X		Raça definida	(a) Pequeno	(b) Longo	No	No		(e) Comprou	(e) Comprou	5	<1ano	(b) Entre cerca de 1 e 4 meses	Filhote	Yes	O outro foi atropelado e gosta muito de cães.	Yes	Yes	No	No	(a) Público	Sim	Yes	No			(c) Cão é deixado em casa para que alguém venha tratar	(b) Dentro do esperado	(d) Nunca	Rarooununca	No	No	Yes
30	Stela	3	>1	Masculino	(b) Ensino Fundamental incompleto (até a 8ª série)	(b) Ensino Fundamental i	63	4	2	>1	0	2	2	Sim	3	(a) Fêmea	X		Sem raça definida	(a) Pequeno	(b) Longo	No	No		(e) Comprou	(e) Comprou	5	<1ano	(b) Entre cerca de 1 e 4 meses	Filhote	Yes	O outro foi atropelado e gosta muito de cães.	Yes	No	Yes	No	(a) Público	Sim	Yes	No			(c) Cão é deixado em casa para que alguém venha tratar	(b) Dentro do esperado	(d) Nunca	Rarooununca	No	No	Yes
382	Rex	3	>1	Masculino	(b) Ensino Fundamental incompleto (até a 8ª série)	(b) Ensino Fundamental i	71	3	1	1	0	1	1	Sim	3	(b) Macho	1	1	Raça definida	(a) Pequeno	(a) Curto	Yes	No	0	(f) Nasceu ali	(f) Nasceu ali	12	<1ano	(a) Com menos de 1 mês	Filhote	No		No	No	No	Yes	(a) Público	Sim	Yes	No		Tem vontade	(f) Nunca acontece essa situação	(b) Dentro do esperado	(d) Nunca	Rarooununca	No	No	No
96	Sadan	2	>1	Feminino	(c) Ensino Fundamental completo (até a 8ª série)	Fundamentaloumédio	39	3	1	1	1	1	1	Sim	2	(b) Macho	1	1	Raça definida	(c) Grande	(a) Curto	Yes	No		(b) Ganhou de alguém	adotououganhou	12	<1ano	(b) Entre cerca de 1 e 4 meses	Filhote	No		No	No	No	Yes	(c) Não vacinou	Não	Yes	No		Não tem condições.	(c) Cão é deixado em casa para que alguém venha tratar	(b) Dentro do esperado	(d) Nunca	Rarooununca	Yes	No	No
675	Belinha	1	1	Feminino	(c) Ensino Fundamental completo (até a 8ª série)	Fundamentaloumédio	31	5	1	1	1	1	0	Não	1	(a) Fêmea	7	7	Sem raça definida	(a) Pequeno	(a) Curto	Yes	Yes	6	(b) Ganhou de alguém	adotououganhou	5	<1ano	(d) Adquiriu como adulto	Adulto	Yes	Não relatou o motivo	No	No	No	Yes	(a) Público	Sim	No	No		"Não sei porque"	(f) Nunca acontece essa situação	(a) Menos do que esperava	(d) Nunca	Rarooununca	No	No	No
518	Juca	1	1	Feminino	(d) Ensino médio completo (até o 3º ano)	Fundamentaloumédio	45	3	1	1	0	0	0	Não	1	(b) Macho	Não sabe		Sem raça definida	(a) Pequeno	(b) Longo	Yes	No		(b) Ganhou de alguém	adotououganhou	12	<1ano	(d) Adquiriu como adulto	Adulto	No		No	No	No	Yes	(a) Público	Sim	Yes	No		Não sabe o motivo	(e) Não é tomado nenhum cuidado especial	(c) Mais difícil do que esperava	(d) Nunca	Rarooununca	No	Yes	Yes
697	Spike	2	>1	Feminino	(d) Ensino médio completo (até o 3º ano)	Fundamentaloumédio	35	4	2	>1	1	0	1	Sim	2	(b) Macho	Não sabe		Sem raça definida	(a) Pequeno	(b) Longo	Yes	No		(a) Pegou da rua	adotououganhou	1	<1ano	(d) Adquiriu como adulto	Adulto	No		No	No	No	Yes	.	X	X	No		Sem informações	(d) Cão é deixado em casa com os alimentos necessários	(b) Dentro do esperado	(c) Raramente	Rarooununca	No	No	Yes
698	Mel	4	>1	Feminino	(d) Ensino médio completo (até o 3º ano)	Fundamentaloumédio	35	4	2	>1	1	0	1	Sim	4	(a) Fêmea	Não sabe		Sem raça definida	(a) Pequeno	(a) Curto	Yes	No		(a) Pegou da rua	adotououganhou	1	<1ano	(d) Adquiriu como adulto	Adulto	No		No	No	No	Yes	.	X	X	No		Sem informações	(d) Cão é deixado em casa com os alimentos necessários	(b) Dentro do esperado	(c) Raramente	Rarooununca	No	No	Yes
618	Moreno	7	>1	Masculino	(d) Ensino médio completo (até o 3º ano)	Fundamentaloumédio	57	4	3	>1	2	2	3	Sim	7	(b) Macho	1	1	Sem raça definida	(b) Médio	(a) Curto	Yes	No		(f) Nasceu ali	(f) Nasceu ali	12	<1ano	(a) Com menos de 1 mês	Filhote	Yes	"Os meninos pegam amor"	Yes	Yes	Yes	No	(a) Público	Sim	Yes	No		"Porque são machos"	(c) Cão é deixado em casa para que alguém venha tratar	(b) Dentro do esperado	(d) Nunca	Rarooununca	No	No	No
114	Mery	6	>1	Masculino	(d) Ensino médio completo (até o 3º ano)	Fundamentaloumédio	34	5	3	>1	2	1	4	Sim	6	(a) Fêmea	1	1	Raça definida	(a) Pequeno	(a) Curto	Yes	No		(f) Nasceu ali	(f) Nasceu ali	12	<1ano	(a) Com menos de 1 mês	Filhote	No		Yes	No	No	No	(a) Público	Sim	Yes	No		Não quer castrar.	(c) Cão é deixado em casa para que alguém venha tratar	(a) Menos do que esperava	(d) Nunca	Rarooununca	No	No	No
700	Nanica	4	>1	Feminino	(d) Ensino médio completo (até o 3º ano)	Fundamentaloumédio	35	4	2	>1	1	0	1	Sim	4	(a) Fêmea	1	1	Sem raça definida	(a) Pequeno	(a) Curto	Yes	No		(b) Ganhou de alguém	adotououganhou	12	<1ano	(a) Com menos de 1 mês	Filhote	No		No	No	No	Yes	(a) Público	Sim	Yes	No		Sem informações	(d) Cão é deixado em casa com os alimentos necessários	(b) Dentro do esperado	(c) Raramente	Rarooununca	No	No	Yes
389	Apolo	2	>1	Masculino	(e) Nível superior completo	(e) Nível superior comp	47	4	2	>1	1	0	1	Sim	2	(b) Macho	1	1	Sem raça definida	(b) Médio	(a) Curto	Yes	No		(e) Comprou	(e) Comprou	12	<1ano	(a) Com menos de 1 mês	Filhote	No		No	No	Yes	No	(a) Público	Sim	Yes	No		"Muito novo"	(c) Cão é deixado em casa para que alguém venha tratar	(b) Dentro do esperado	(d) Nunca	Rarooununca	No	No	Yes
621	Pelota	7	>1	Masculino	(e) Nível superior completo	(e) Nível superior comp	57	4	3	>1	2	2	3	Sim	7	(b) Macho	1	1	Sem raça definida	(b) Médio	(a) Curto	Yes	No		(f) Nasceu ali	(f) Nasceu ali	12	<1ano	(a) Com menos de 1 mês	Filhote	Yes	"Os meninos pegam amor"	Yes	Yes	Yes	No	(a) Público	Sim	Yes	No		Porque é macho	(c) Cão é deixado em casa para que alguém venha tratar	(b) Dentro do esperado	(d) Nunca	Rarooununca	No	No	No
422	Nene	3	>1	Feminino	(e) Nível superior completo	(e) Nível superior comp	45	3	2	>1	1	1	0	Não	3	(b) Macho	1	1	Sem raça definida	(a) Pequeno	(b) Longo	Yes	No		(a) Pegou da rua	adotououganhou	12	<1ano	(b) Entre cerca de 1 e 4 meses	Filhote	No		No	No	Yes	No	(a) Público	Sim	Yes	No		"Está Pretendendo"	(c) Cão é deixado em casa para que alguém venha tratar	(a) Menos do que esperava	(d) Nunca	Rarooununca	No	No	No
14	Xuxa	1	1	Masculino	(e) Nível superior completo	(e) Nível superior comp	30	0		X				X	1	(a) Fêmea	5	5	Sem raça definida	(b) Médio	(a) Curto	Yes	No		X	X	8	<1ano	(d) Adquiriu como adulto	Adulto	No		No	No	No	Yes	(b) Particular	Sim	Yes	No		Era de rua.		(b) Dentro do esperado	(d) Nunca	Rarooununca	Yes	No	No
392	Lessie	2	>1	Masculino	(b) Ensino Fundamental incompleto (até a 8ª série)	(b) Ensino Fundamental i	63	3	1	1	1	1	1	Sim	2	(a) Fêmea	5 meses	0,5	Sem raça definida	(a) Pequeno	(b) Longo	Yes	No		(a) Pegou da rua	adotououganhou	5	<1ano	(a) Com menos de 1 mês	Filhote	Yes	"Sempre tive cão"	No	No	No	Yes	(a) Público	Sim	Yes	No		"Tenho dó e não saem para rua"	(f) Nunca acontece essa situação	(a) Menos do que esperava	(d) Nunca	Rarooununca	No	Yes	No
536	Fera	3	>1	Masculino	(b) Ensino Fundamental incompleto (até a 8ª série)	(b) Ensino Fundamental i	64	3	1	1	0	1	0	Não	3	(b) Macho	1	1	Sem raça definida	(b) Médio	(a) Curto	Yes	No		(b) Ganhou de alguém	adotououganhou	12	<1ano	(a) Com menos de 1 mês	Filhote	Yes	Tem dó dos cães de ruas	Yes	No	No	No	(a) Público	Sim	Yes	No		Esperando ter oportunidade	(f) Nunca acontece essa situação	(b) Dentro do esperado	(b) Às vezes	Sim	No	No	Yes
354	Rex	2	>1	Masculino	(c) Ensino Fundamental completo (até a 8ª série)	Fundamentaloumédio	52	4	3	>1	2	1	1	Sim	2	(b) Macho	1	1	Raça definida	(b) Médio	(a) Curto	Yes	No		(e) Comprou	(e) Comprou	12	<1ano	(b) Entre cerca de 1 e 4 meses	Filhote	Yes	O outro morreu de velhice.	Yes	No	Yes	No	(a) Público	Sim	Yes	No		Não acha necessário.	(d) Cão é deixado em casa com os alimentos necessários	(b) Dentro do esperado	(d) Nunca	Rarooununca	No	No	Yes
316	Chica	3	>1	Masculino	(c) Ensino Fundamental completo (até a 8ª série)	Fundamentaloumédio	69	2	1	1	0	1	1	Sim	3	(a) Fêmea	4	4	Sem raça definida	(a) Pequeno	(a) Curto	Yes	No		(a) Pegou da rua	adotououganhou	12	<1ano	(d) Adquiriu como adulto	Adulto	No		Yes	Yes	Yes	No	(a) Público	Sim	Yes	Yes	(a) Veterinário particular		(c) Cão é deixado em casa para que alguém venha tratar	(b) Dentro do esperado	(d) Nunca	Rarooununca	Yes	No	No
204	Ralf	2	>1	Masculino	(c) Ensino Fundamental completo (até a 8ª série)	Fundamentaloumédio	47	5	1	1	1	1	1	Sim	2	(b) Macho	5	5	Raça definida	(a) Pequeno	(b) Longo	No	No		(e) Comprou	(e) Comprou	5	<1ano	(a) Com menos de 1 mês	Filhote	Yes	Doou os anteriores, por falta de espaço.	Yes	No	No	No	(a) Público	Sim	Yes	No		Em branco.	(d) Cão é deixado em casa com os alimentos necessários	(b) Dentro do esperado	(b) Às vezes	Sim	No	No	Yes
642	Pandinha	1	1	Masculino	(d) Ensino médio completo (até o 3º ano)	Fundamentaloumédio	41	5	1	1	1	1	1	Sim	1	(a) Fêmea	Não sabe		Sem raça definida	(a) Pequeno	(a) Curto	Yes	No		(b) Ganhou de alguém	adotououganhou	8	<1ano	(d) Adquiriu como adulto	Adulto	Yes	Ele morreu	No	No	No	Yes	(a) Público	Sim	Yes	No		Liga no CREVISA e nunca consegue	(f) Nunca acontece essa situação	(b) Dentro do esperado	(d) Nunca	Rarooununca	Yes	No	No
496	Tobias	1	1	Feminino	(d) Ensino médio completo (até o 3º ano)	Fundamentaloumédio	51	3	2	>1	1	1	1	Sim	1	(b) Macho	9 meses	0,9	Sem raça definida	(b) Médio	(b) Longo	Yes	No		(a) Pegou da rua	adotououganhou	8	<1ano	(a) Com menos de 1 mês	Filhote	No		Yes	No	No	No	(a) Público	Sim	Yes	No		Deseja castrar	(c) Cão é deixado em casa para que alguém venha tratar	(b) Dentro do esperado	(d) Nunca	Rarooununca	No	No	No
654	Max	1	1	Masculino	(d) Ensino médio completo (até o 3º ano)	Fundamentaloumédio	26	8	1	1	0	1	1	Sim	1	(b) Macho	1	1	Raça definida	(c) Grande	(b) Longo	Yes	No		(e) Comprou	(e) Comprou	8	<1ano	(a) Com menos de 1 mês	Filhote	No		Yes	No	Yes	No	(a) Público	Sim	Yes	No		"Não tem interesse"	(f) Nunca acontece essa situação	(a) Menos do que esperava	(a) Frequentemente	Sim	No	No	No
543	Nina		X	Feminino	(d) Ensino médio completo (até o 3º ano)	Fundamentaloumédio	50	2	1	1	1	1	1	Sim		(a) Fêmea	1 ano e 6 meses	1	Sem raça definida	(a) Pequeno	(b) Longo	Yes	Yes	1	(b) Ganhou de alguém	adotououganhou	12	<1ano	(c) Entre cerca de 5 meses e 1 ano	Adulto	No		Yes	No	No	No	(a) Público	Sim	Yes	No		"Não tem dinheiro e não sai para a rua"	(c) Cão é deixado em casa para que alguém venha tratar	(a) Menos do que esperava	(d) Nunca	Rarooununca	No	No	Yes
170	Major	1	1	Feminino	(d) Ensino médio completo (até o 3º ano)	Fundamentaloumédio	57	4	3	>1	1	1	2	Sim	1	(b) Macho	1	1	Raça definida	(a) Pequeno	(a) Curto	No	No		(e) Comprou	(e) Comprou	12	<1ano	(b) Entre cerca de 1 e 4 meses	Filhote	Yes	O outro foi atropelado.	Yes	Yes	No	No	(a) Público	Sim	Yes	No		Nem pensou no assunto.	(b) Cão é levado para a casa de vizinhos, parentes ou amigos	(a) Menos do que esperava	(d) Nunca	Rarooununca	No	No	Yes
711	Fuly	1	1	Masculino	(e) Nível superior completo	(e) Nível superior comp	44	4	3	>1	2	1	2	Sim	1	(a) Fêmea	1	1	Raça definida	(b) Médio	(a) Curto	Yes	No		(e) Comprou	(e) Comprou	12	<1ano	(b) Entre cerca de 1 e 4 meses	Filhote	No		No	Yes	No	No	(b) Particular	Sim	Yes	No		-	(b) Cão é levado para a casa de vizinhos, parentes ou amigos	(b) Dentro do esperado	(d) Nunca	Rarooununca	No	No	Yes
26	Pretinha	2	>1	Feminino	(e) Nível superior completo	(e) Nível superior comp	59	5	3	>1	3	1	2	Sim	2	(a) Fêmea	1	1	Sem raça definida	(a) Pequeno	(a) Curto	Yes	Yes	1	(f) Nasceu ali	(f) Nasceu ali	12	<1ano	(a) Com menos de 1 mês	Filhote	Yes	Ficou no lugar da mãe, que morreu de eclampsia.	No	No	Yes	No	(b) Particular	Sim	Yes	No		Quer deixar ter a primeira cria.	(f) Nunca acontece essa situação	(b) Dentro do esperado	(d) Nunca	Rarooununca	No	Yes	No
34	Tander	2	>1	Feminino	(e) Nível superior completo	(e) Nível superior comp	64	2	2	>1	1	2	1	Sim	2	(b) Macho	1	1	Raça definida	(a) Pequeno	(a) Curto	Yes	No		(b) Ganhou de alguém	adotououganhou	12	<1ano	(b) Entre cerca de 1 e 4 meses	Filhote	Yes	Porque gosta muito de cães.	Yes	Yes	No	No	(a) Público	Sim	Yes	X			(c) Cão é deixado em casa para que alguém venha tratar	(a) Menos do que esperava	(b) Às vezes	Sim	No	No	No
143	Neguinho	2	>1	Masculino	(e) Nível superior completo	(e) Nível superior comp	64	4	4	>1	1	1	2	Sim	2	(b) Macho	1	1	Sem raça definida	(a) Pequeno	(a) Curto	No	No		(c) Em abrigos	adotououganhou	12	<1ano	(b) Entre cerca de 1 e 4 meses	Filhote	Yes	Gosta muito	Yes	No	Yes	No	(a) Público	Sim	Yes	No		Ficam sozinhos.	(c) Cão é deixado em casa para que alguém venha tratar	(a) Menos do que esperava	(a) Frequentemente	Sim	No	No	No
47	Batuta	3	>1	Masculino	(e) Nível superior completo	(e) Nível superior comp	64	4	4	>1	1	1	2	Sim	3	(b) Macho	1	1	Raça definida	(a) Pequeno	(b) Longo	No	No		(c) Em abrigos	adotououganhou	12	<1ano	(b) Entre cerca de 1 e 4 meses	Filhote	No	Gosta muito de cães.	Yes	No	Yes	No	(a) Público	Sim	Yes	No		Ficam sozinhas.	(c) Cão é deixado em casa para que alguém venha tratar	(a) Menos do que esperava	(a) Frequentemente	Sim	No	No	No
19	Neguinha	3	>1	Masculino	(b) Ensino Fundamental incompleto (até a 8ª série)	(b) Ensino Fundamental i	70	2	2	>1	0	1	1	Sim	3	(a) Fêmea	7 meses	0,7	Raça definida	(b) Médio	(a) Curto	Yes	Yes	1	(f) Nasceu ali	(f) Nasceu ali	7	<1ano	(a) Com menos de 1 mês	Filhote	No		No	No	Yes	No	(a) Público	Sim	Yes	No		Não deixa cruzar.	(f) Nunca acontece essa situação	(b) Dentro do esperado	(d) Nunca	Rarooununca	No	No	No
20	Jumba	3	>1	Masculino	(b) Ensino Fundamental incompleto (até a 8ª série)	(b) Ensino Fundamental i	70	2	2	>1	0	1	1	Sim	3	(a) Fêmea	7 meses	0,7	Raça definida	(b) Médio	(a) Curto	Yes	Yes	1	(f) Nasceu ali	(f) Nasceu ali	7	<1ano	(a) Com menos de 1 mês	Filhote	No		No	No	Yes	No	(a) Público	Sim	Yes	No		Não deixa cruzar.	(f) Nunca acontece essa situação	(b) Dentro do esperado	(d) Nunca	Rarooununca	No	No	No
165	Princesa	2	>1	Masculino	(b) Ensino Fundamental incompleto (até a 8ª série)	(b) Ensino Fundamental i	50	2	1	1	0	1	1	Sim	2	(a) Fêmea	2	2	Sem raça definida	(c) Grande	(a) Curto	Yes	No		(b) Ganhou de alguém	adotououganhou	1	<1ano	(a) Com menos de 1 mês	Filhote	No		No	No	Yes	No	(a) Público	Sim	Yes	No		Dificuldade no processo.	(c) Cão é deixado em casa para que alguém venha tratar	(b) Dentro do esperado	(c) Raramente	Rarooununca	No	No	No
141	Tatá	1	1	Masculino	(b) Ensino Fundamental incompleto (até a 8ª série)	(b) Ensino Fundamental i	74	2	2	>1	0	1	2	Sim	1	(a) Fêmea	2	2	Sem raça definida	(a) Pequeno	(a) Curto	Yes	No		(b) Ganhou de alguém	adotououganhou	6	<1ano	(d) Adquiriu como adulto	Adulto	Yes	O outro morreu. E gosta porque vigiam a casa.	No	No	No	Yes	(a) Público	Sim	Yes	No		Vai castrar ainda.	(c) Cão é deixado em casa para que alguém venha tratar	(a) Menos do que esperava	(d) Nunca	Rarooununca	No	No	No
166	Nina	2	>1	Masculino	(b) Ensino Fundamental incompleto (até a 8ª série)	(b) Ensino Fundamental i	50	2	1	1	0	1	1	Sim	2	(a) Fêmea	3	3	Sem raça definida	(c) Grande	(a) Curto	Yes	No		(b) Ganhou de alguém	adotououganhou	1	<1ano	(a) Com menos de 1 mês	Filhote	No		No	No	Yes	No	(a) Público	Sim	Yes	No		Dificuldades no processo.	(c) Cão é deixado em casa para que alguém venha tratar	(b) Dentro do esperado	(c) Raramente	Rarooununca	No	No	No
162	Billy	2	>1	Feminino	(d) Ensino médio completo (até o 3º ano)	Fundamentaloumédio	46	4	1	1	1	1	1	Sim	2	(b) Macho	Não sabe.		Sem raça definida	(a) Pequeno	(a) Curto	Yes	No		(b) Ganhou de alguém	adotououganhou	12	<1ano	(b) Entre cerca de 1 e 4 meses	Filhote	No		Yes	No	Yes	No	(a) Público	Sim	Yes	No		Acha que não precisa, machos.	(b) Cão é levado para a casa de vizinhos, parentes ou amigos	(a) Menos do que esperava	(c) Raramente	Rarooununca	No	No	No
571	Oz	6	>1	Masculino	(d) Ensino médio completo (até o 3º ano)	Fundamentaloumédio	56	7	2	>1	3	1	4	Sim	6	(b) Macho	1	1	Raça definida	(a) Pequeno	(b) Longo	Yes	No		(f) Nasceu ali	(f) Nasceu ali	12	<1ano	(a) Com menos de 1 mês	Filhote	Yes	"Gosta de cães"	Yes	Yes	Yes	No	(b) Particular	Sim	Yes	No		"As fêmeas ficam fechadas"	(c) Cão é deixado em casa para que alguém venha tratar	(b) Dentro do esperado	(d) Nunca	Rarooununca	No	No	Yes
574	Ariel	6	>1	Masculino	(d) Ensino médio completo (até o 3º ano)	Fundamentaloumédio	56	7	2	>1	3	1	4	Sim	6	(a) Fêmea	1	1	Raça definida	(a) Pequeno	(b) Longo	Yes	No		(f) Nasceu ali	(f) Nasceu ali	12	<1ano	(a) Com menos de 1 mês	Filhote	Yes	Gosta de cães	Yes	Yes	Yes	No	(b) Particular	Sim	Yes	No		"As fêmeas ficam fechadas"	(c) Cão é deixado em casa para que alguém venha tratar	(b) Dentro do esperado	(d) Nunca	Rarooununca	No	No	Yes
175	Pingo	2	>1	Feminino	(d) Ensino médio completo (até o 3º ano)	Fundamentaloumédio	65	4	1	1	1	1	2	Sim	2	(b) Macho	1	1	Raça definida	(a) Pequeno	(a) Curto	Yes	No		(b) Ganhou de alguém	adotououganhou	12	<1ano	(b) Entre cerca de 1 e 4 meses	Filhote	No		No	No	No	Yes	(c) Não vacinou	Não	Yes	No		Não tem motivos.	(c) Cão é deixado em casa para que alguém venha tratar	(c) Mais difícil do que esperava	(d) Nunca	Rarooununca	No	No	No
151	Barbudinho	1	1	Feminino	(a) Nenhuma	(a) Nenhuma	66	5	1	1	0	1	1	Sim	1	(b) Macho	Não sabe.		Sem raça definida	(a) Pequeno	(a) Curto	Yes	Yes	5	(a) Pegou da rua	adotououganhou	12	<1ano	(d) Adquiriu como adulto	Adulto	No		No	No	No	Yes	(a) Público	Sim	No	No		Sem motivo.	(d) Cão é deixado em casa com os alimentos necessários	(c) Mais difícil do que esperava	(d) Nunca	Rarooununca	Yes	No	No
157	Sofia	3	>1	Masculino	(b) Ensino Fundamental incompleto (até a 8ª série)	(b) Ensino Fundamental i	62	5	1	1	0	1	1	Sim	3	(a) Fêmea	Não sabe.		Raça definida	(a) Pequeno	(b) Longo	Yes	No		(b) Ganhou de alguém	adotououganhou	2	<1ano	(c) Entre cerca de 5 meses e 1 ano	Adulto	No		No	No	No	Yes	(a) Público	Sim	Yes	No		Não acha necessário.	(f) Nunca acontece essa situação	(c) Mais difícil do que esperava	(c) Raramente	Rarooununca	No	Yes	No
593	Sheik	4	>1	Feminino	(c) Ensino Fundamental completo (até a 8ª série)	Fundamentaloumédio	53	3	2	>1	1	1	1	Sim	4	(b) Macho	1	1	Sem raça definida	(c) Grande	(a) Curto	Yes	No		(b) Ganhou de alguém	adotououganhou	12	<1ano	(a) Com menos de 1 mês	Filhote	No		No	No	Yes	No	(a) Público	Sim	Yes	No		Sem informação	(c) Cão é deixado em casa para que alguém venha tratar	(b) Dentro do esperado	(a) Frequentemente	Sim	No	No	No
511	Branca	8	>1	Masculino	(c) Ensino Fundamental completo (até a 8ª série)	Fundamentaloumédio	23	3	1	1	0	0	1	Sim	8	(a) Fêmea	1	1	Sem raça definida	(b) Médio	(a) Curto	Yes	Yes	1	(a) Pegou da rua	adotououganhou	6	<1ano	(b) Entre cerca de 1 e 4 meses	Filhote	No		No	No	No	Yes	(c) Não vacinou	Não	No	No		"financeiro"	(c) Cão é deixado em casa para que alguém venha tratar	(b) Dentro do esperado	(d) Nunca	Rarooununca	Yes	No	No
553	Chico	4	>1	Feminino	(d) Ensino médio completo (até o 3º ano)	Fundamentaloumédio	48	4	1	1	0	1	1	Sim	4	(b) Macho	Não sabe		Sem raça definida	(c) Grande	(a) Curto	Yes	No		(a) Pegou da rua	adotououganhou	12	<1ano	(d) Adquiriu como adulto	Adulto	No	Os outros morreram	No	No	No	Yes	(c) Não vacinou	Não	No	No		Nenhum motivo	(c) Cão é deixado em casa para que alguém venha tratar	(a) Menos do que esperava	(d) Nunca	Rarooununca	Yes	No	No
552	Primavera	4	>1	Feminino	(d) Ensino médio completo (até o 3º ano)	Fundamentaloumédio	48	4	1	1	0	1	1	Sim	4	(a) Fêmea	Não sabe		Sem raça definida	(a) Pequeno	(a) Curto	Yes	No		(a) Pegou da rua	adotououganhou	12	<1ano	(d) Adquiriu como adulto	Adulto	Yes	Os outros morreram	No	No	No	Yes	(a) Público	Sim	Yes	No		Nenhum motivo	(c) Cão é deixado em casa para que alguém venha tratar	(a) Menos do que esperava	(d) Nunca	Rarooununca	Yes	No	No
581	Nira	1	1	Feminino	(d) Ensino médio completo (até o 3º ano)	Fundamentaloumédio	63	3	3	>1	1	1	1	Sim	1	(a) Fêmea	1	1	Raça definida	(b) Médio	(a) Curto	No	No		(b) Ganhou de alguém	adotououganhou	10	<1ano	(b) Entre cerca de 1 e 4 meses	Filhote	Yes	Porque eu queria outro	Yes	Yes	Yes	No	(b) Particular	Sim	Yes	No		"Porque eu quero um filhote"	(c) Cão é deixado em casa para que alguém venha tratar	(a) Menos do que esperava	(d) Nunca	Rarooununca	No	No	No
577	Cid	1	1	Masculino	(e) Nível superior completo	(e) Nível superior comp	70	5	2	>1	2	1	3	Sim	1	(b) Macho	1 ano e 4 meses	1	Raça definida	(a) Pequeno	(a) Curto	Yes	Yes	2	(b) Ganhou de alguém	adotououganhou	12	<1ano	(c) Entre cerca de 5 meses e 1 ano	Adulto	No		Yes	Yes	Yes	No	(a) Público	Sim	Yes	No		Tem pedigree	(c) Cão é deixado em casa para que alguém venha tratar	(a) Menos do que esperava	(d) Nunca	Rarooununca	No	No	No
172	Brutus	2	>1	Feminino	(c) Ensino Fundamental completo (até a 8ª série)	Fundamentaloumédio	34	5	1	1	1	1	1	Sim	2	(b) Macho	Não sabe.		Raça definida	(b) Médio	(a) Curto	Yes	Yes	1	(e) Comprou	(e) Comprou	17	>1ano	(b) Entre cerca de 1 e 4 meses	Filhote	Yes	Morreram de velhice.	Yes	Yes	Yes	No	(b) Particular	Sim	Yes	No		Não tem motivo.	(c) Cão é deixado em casa para que alguém venha tratar	(b) Dentro do esperado	(d) Nunca	Rarooununca	No	No	Yes
171	Luna	2	>1	Feminino	(c) Ensino Fundamental completo (até a 8ª série)	Fundamentaloumédio	34	5	1	1	1	1	1	Sim	2	(a) Fêmea	Não sabe.		Raça definida	(c) Grande	(a) Curto	Yes	Yes	1	(b) Ganhou de alguém	adotououganhou	36	>1ano	(d) Adquiriu como adulto	Adulto	Yes	Morreram de velhice.	Yes	Yes	Yes	No	(b) Particular	Sim	Yes	No		Não tem motivo.	(c) Cão é deixado em casa para que alguém venha tratar	(b) Dentro do esperado	(d) Nunca	Rarooununca	No	No	Yes
395	Leão	1	1	Masculino	(d) Ensino médio completo (até o 3º ano)	Fundamentaloumédio	38			X				X	1	(b) Macho	9	9	Sem raça definida	(c) Grande	(a) Curto	Yes	No		(b) Ganhou de alguém	adotououganhou	108	>1ano	(d) Adquiriu como adulto	Adulto	No		No	No	No	Yes	(a) Público	Sim	Yes	No		Não sabe		(a) Menos do que esperava	(d) Nunca	Rarooununca	No	No	No
708	Pingo	2	>1	Masculino	(a) Nenhuma	(a) Nenhuma	67	6	1	1	2	1	1	Sim	2	(b) Macho	3	3	Sem raça definida	(b) Médio	(a) Curto	Yes	No		(f) Nasceu ali	(f) Nasceu ali	36	>1ano	(a) Com menos de 1 mês	Filhote	Yes	Os outros morreram	No	No	No	Yes	(a) Público	Sim	No	No		Não sabem	(f) Nunca acontece essa situação	(a) Menos do que esperava	(d) Nunca	Rarooununca	No	No	Yes
707	Vitamina	2	>1	Masculino	(a) Nenhuma	(a) Nenhuma	67	6	1	1	2	1	1	Sim	2	(b) Macho	5	5	Sem raça definida	(b) Médio	(a) Curto	Yes	No		(b) Ganhou de alguém	adotououganhou	48	>1ano	(d) Adquiriu como adulto	Adulto	Yes	Os outros morreram	No	No	No	Yes	(a) Público	Sim	No	No		Não sabem	(f) Nunca acontece essa situação	(a) Menos do que esperava	(d) Nunca	Rarooununca	No	No	Yes
152	Lobo	3	>1	Masculino	(b) Ensino Fundamental incompleto (até a 8ª série)	(b) Ensino Fundamental i	73	2	1	1	1	1	0	Não	3	(b) Macho	Não sabe.		Sem raça definida	(b) Médio	(a) Curto	Yes	Yes	3	(b) Ganhou de alguém	adotououganhou	24	>1ano	(d) Adquiriu como adulto	Adulto	Yes	Os outros morreram.	Yes	No	Yes	No	(a) Público	Sim	Yes	No		Não acha necessário.	(c) Cão é deixado em casa para que alguém venha tratar	(b) Dentro do esperado	(d) Nunca	Rarooununca	No	No	No
154	Negão	3	>1	Masculino	(b) Ensino Fundamental incompleto (até a 8ª série)	(b) Ensino Fundamental i	73	2	1	1	1	1	0	Não	3	(b) Macho	Não sabe.		Sem raça definida	(b) Médio	(a) Curto	Yes	Yes	3	(b) Ganhou de alguém	adotououganhou	24	>1ano	(d) Adquiriu como adulto	Adulto	Yes	Os outros morreram	Yes	No	Yes	No	(a) Público	Sim	Yes	No		Não acha necessário.	(c) Cão é deixado em casa para que alguém venha tratar	(b) Dentro do esperado	(d) Nunca	Rarooununca	No	No	No
155	Negona	3	>1	Feminino	(b) Ensino Fundamental incompleto (até a 8ª série)	(b) Ensino Fundamental i	17	4	1	1	0	1	1	Sim	3	(a) Fêmea	Não sabe		Sem raça definida	(c) Grande	(a) Curto	Yes	No		(b) Ganhou de alguém	adotououganhou	36	>1ano	(b) Entre cerca de 1 e 4 meses	Filhote	Yes	O outro morreu envenenado.	No	No	No	Yes	(a) Público	Sim	Yes	Yes	(b) Crevisa		(c) Cão é deixado em casa para que alguém venha tratar	(b) Dentro do esperado	(b) Às vezes	Sim	Yes	No	No
159	Spy	1	1	Feminino	(b) Ensino Fundamental incompleto (até a 8ª série)	(b) Ensino Fundamental i	65	3	1	1	1	0	1	Sim	1	(b) Macho	Não sabe.		Sem raça definida	(a) Pequeno	(b) Longo	Yes	No		(a) Pegou da rua	adotououganhou	60	>1ano	(d) Adquiriu como adulto	Adulto	No		Yes	No	Yes	No	(a) Público	Sim	Yes	No		Porque o cão não sai.	(d) Cão é deixado em casa com os alimentos necessários	(b) Dentro do esperado	(d) Nunca	Rarooununca	No	No	Yes
513	Pipoca	1	1	Feminino	(b) Ensino Fundamental incompleto (até a 8ª série)	(b) Ensino Fundamental i	52	4	1	1	0	1	3	Sim	1	(a) Fêmea	1	1	Sem raça definida	(b) Médio	(a) Curto	Yes	No		(f) Nasceu ali	(f) Nasceu ali	13	>1ano	(a) Com menos de 1 mês	Filhote	No		No	No	No	Yes	(a) Público	Sim	Yes	No		Díficil acesso ao veterinário	(c) Cão é deixado em casa para que alguém venha tratar	(c) Mais difícil do que esperava	(d) Nunca	Rarooununca	No	Yes	No
383	Grandão	3	>1	Masculino	(b) Ensino Fundamental incompleto (até a 8ª série)	(b) Ensino Fundamental i	71	3	1	1	0	1	0	Não	3	(b) Macho	2	2	Raça definida	(a) Pequeno	(a) Curto	Yes	No	0	(f) Nasceu ali	(f) Nasceu ali	24	>1ano	(a) Com menos de 1 mês	Filhote	No		No	No	No	Yes	(a) Público	Sim	Yes	No		Tem vontade	(f) Nunca acontece essa situação	(b) Dentro do esperado	(d) Nunca	Rarooununca	No	No	No
385	Bilu	3	>1	Masculino	(b) Ensino Fundamental incompleto (até a 8ª série)	(b) Ensino Fundamental i	60	2	1	1	0	1	0	Não	3	(b) Macho	3	3	Sem raça definida	(a) Pequeno	(a) Curto	Yes	No	0	(b) Ganhou de alguém	adotououganhou	36	>1ano	(a) Com menos de 1 mês	Filhote	No		No	No	Yes	No	(a) Público	Sim	Yes	No		"Fica preso"	(f) Nunca acontece essa situação	(a) Menos do que esperava	(d) Nunca	Rarooununca	No	No	No
439	Lola	1	1	Masculino	(b) Ensino Fundamental incompleto (até a 8ª série)	(b) Ensino Fundamental i	75	3	1	1	0	1	0	Não	1	(a) Fêmea	3	3	Sem raça definida	(b) Médio	(a) Curto	Yes	No	0	(b) Ganhou de alguém	adotououganhou	36	>1ano	(b) Entre cerca de 1 e 4 meses	Filhote	Yes	"Faleceu pela idade"	No	No	No	Yes	(a) Público	Sim	Yes	Yes	(b) Crevisa		(f) Nunca acontece essa situação	(b) Dentro do esperado	(d) Nunca	Rarooununca	No	No	No
508	Mel	1	1	Feminino	(b) Ensino Fundamental incompleto (até a 8ª série)	(b) Ensino Fundamental i	47	2	2	>1	1	0	1	Sim	1	(a) Fêmea	3	3	Raça definida	(b) Médio	(a) Curto	No	No		(e) Comprou	(e) Comprou	36	>1ano	(c) Entre cerca de 5 meses e 1 ano	Adulto	No		Yes	Yes	Yes	No	(a) Público	Sim	No	No		Não sabe explicar	(d) Cão é deixado em casa com os alimentos necessários	(b) Dentro do esperado	(d) Nunca	Rarooununca	No	No	Yes
449	Viroleta	4	>1	Feminino	(b) Ensino Fundamental incompleto (até a 8ª série)	(b) Ensino Fundamental i	64	3	1	1	1	4	2	Sim	4	(b) Macho	3	3	Sem raça definida	(b) Médio	(a) Curto	Yes	No		(a) Pegou da rua	adotououganhou	36	>1ano	(b) Entre cerca de 1 e 4 meses	Filhote	No		Yes	No	No	No	(a) Público	Sim	Yes	Yes			(b) Cão é levado para a casa de vizinhos, parentes ou amigos	(b) Dentro do esperado	(c) Raramente	Rarooununca	No	No	Yes
126	Cirilo	1	1	Feminino	(b) Ensino Fundamental incompleto (até a 8ª série)	(b) Ensino Fundamental i	77	3	1	1	0	0	0	Não	1	(b) Macho	4	4	Raça definida	(a) Pequeno	(a) Curto	Yes	No		(b) Ganhou de alguém	adotououganhou	24	>1ano	(d) Adquiriu como adulto	Adulto	No		No	No	Yes	No	(a) Público	Sim	Yes	No		Não sabe, pois o cão era da neta que casou e deixou com ela.	(f) Nunca acontece essa situação	(a) Menos do que esperava	(d) Nunca	Rarooununca	No	Yes	No
448	Virão	4	>1	Feminino	(b) Ensino Fundamental incompleto (até a 8ª série)	(b) Ensino Fundamental i	64	3	1	1	1	4	2	Sim	4	(b) Macho	4	4	Sem raça definida	(b) Médio	(a) Curto	Yes	No		(b) Ganhou de alguém	adotououganhou	48	>1ano	(b) Entre cerca de 1 e 4 meses	Filhote	No		Yes	No	No	No	(a) Público	Sim	Yes	No		Não tem Fêmea	(b) Cão é levado para a casa de vizinhos, parentes ou amigos	(b) Dentro do esperado	(c) Raramente	Rarooununca	No	No	Yes
450	Pingo	4	>1	Feminino	(b) Ensino Fundamental incompleto (até a 8ª série)	(b) Ensino Fundamental i	64	3	1	1	1	4	2	Sim	4	(b) Macho	5	5	Sem raça definida	(a) Pequeno	(a) Curto	Yes	No		(e) Comprou	(e) Comprou	60	>1ano	(b) Entre cerca de 1 e 4 meses	Filhote	No		Yes	No	No	No	(a) Público	Sim	Yes	No		Não tem fêmeas	(b) Cão é levado para a casa de vizinhos, parentes ou amigos	(b) Dentro do esperado	(c) Raramente	Rarooununca	No	No	Yes
482	Chiquinho	1	1	Feminino	(b) Ensino Fundamental incompleto (até a 8ª série)	(b) Ensino Fundamental i	70	4	1	1	0	0	1	Sim	1	(b) Macho	7	7	Sem raça definida	(b) Médio	(a) Curto	Yes	No		(b) Ganhou de alguém	adotououganhou	84	>1ano	(b) Entre cerca de 1 e 4 meses	Filhote	No		No	No	No	Yes	(c) Não vacinou	Não	Yes	No		Nunca quis levar	(e) Não é tomado nenhum cuidado especial	(c) Mais difícil do que esperava	(c) Raramente	Rarooununca	No	No	Yes
83	Pagode	1	1	Feminino	(b) Ensino Fundamental incompleto (até a 8ª série)	(b) Ensino Fundamental i	56	2	1	1	0	1	0	Não	1	(b) Macho	8	8	Sem raça definida	(b) Médio	(a) Curto	No	No		(b) Ganhou de alguém	adotououganhou	84	>1ano	(c) Entre cerca de 5 meses e 1 ano	Adulto	Yes	O outro morreu	No	No	Yes	No	(a) Público	Sim	Yes	No		Tem medo dele morrer.	(f) Nunca acontece essa situação	(a) Menos do que esperava	(d) Nunca	Rarooununca	No	Yes	No
554	Branca	1	1	Feminino	(b) Ensino Fundamental incompleto (até a 8ª série)	(b) Ensino Fundamental i	72	1	1	1	1	1	0	Não	1	(a) Fêmea	10	10	Sem raça definida	(c) Grande	(a) Curto	Yes	No		(b) Ganhou de alguém	adotououganhou	60	>1ano	(d) Adquiriu como adulto	Adulto	Yes	O outro foi sacrificado	No	No	No	Yes	(a) Público	Sim	Yes	Yes	d) Outro		(c) Cão é deixado em casa para que alguém venha tratar	(a) Menos do que esperava	(d) Nunca	Rarooununca	No	No	Yes
381	Susy	3	>1	Masculino	(b) Ensino Fundamental incompleto (até a 8ª série)	(b) Ensino Fundamental i	71	3	1	1	0	1	1	Sim	3	(a) Fêmea	10	10	Raça definida	(a) Pequeno	(a) Curto	Yes	No	0	(b) Ganhou de alguém	adotououganhou	120	>1ano	(b) Entre cerca de 1 e 4 meses	Filhote	No		No	No	No	Yes	(a) Público	Sim	Yes	No		Tem vontade	(f) Nunca acontece essa situação	(b) Dentro do esperado	(d) Nunca	Rarooununca	No	No	No
70	Nina	2	>1	Masculino	(b) Ensino Fundamental incompleto (até a 8ª série)	(b) Ensino Fundamental i	60	3	2	>1	0	1	0	Não	2	(a) Fêmea	11	11	Raça definida	(a) Pequeno	(a) Curto	Yes	No		(b) Ganhou de alguém	adotououganhou	132	>1ano	(b) Entre cerca de 1 e 4 meses	Filhote	Yes	O outro morreu.	No	No	No	Yes	(a) Público	Sim	Yes	No		Por que não sai.	(f) Nunca acontece essa situação	(a) Menos do que esperava	(d) Nunca	Rarooununca	No	No	No
71	Ked	2	>1	Masculino	(b) Ensino Fundamental incompleto (até a 8ª série)	(b) Ensino Fundamental i	60	3	2	>1	0	1	0	Não	2	(a) Fêmea	11	11	Raça definida	(a) Pequeno	(a) Curto	Yes	No		(b) Ganhou de alguém	adotououganhou	132	>1ano	(b) Entre cerca de 1 e 4 meses	Filhote	Yes	O outro morreu.	No	No	No	Yes	(a) Público	Sim	Yes	Yes	(a) Veterinário particular		(f) Nunca acontece essa situação	(a) Menos do que esperava	(d) Nunca	Rarooununca	No	No	No
218	Bob	2	>1	Feminino	(b) Ensino Fundamental incompleto (até a 8ª série)	(b) Ensino Fundamental i	74	2	1	1	0	0	0	Não	2	(b) Macho	13	13	Raça definida	(a) Pequeno	(a) Curto	No	No		(a) Pegou da rua	adotououganhou	156	>1ano	(b) Entre cerca de 1 e 4 meses	Filhote	Yes	Velhice.	Yes	No	Yes	No	(a) Público	Sim	Yes	No		Medo do cão morrer.	(c) Cão é deixado em casa para que alguém venha tratar	(b) Dentro do esperado	(d) Nunca	Rarooununca	No	No	No
366	Jack	1	1	Masculino	(b) Ensino Fundamental incompleto (até a 8ª série)	(b) Ensino Fundamental i	72	4	1	1	1	1	0	Não	1	(b) Macho	18	18	Raça definida	(a) Pequeno	(a) Curto	Yes	No	0	(a) Pegou da rua	adotououganhou	216	>1ano	(c) Entre cerca de 5 meses e 1 ano	Adulto	No		Yes	No	Yes	No	(a) Público	Sim	Yes	No		"Só ficava dentro de casa"	(f) Nunca acontece essa situação	(a) Menos do que esperava	(d) Nunca	Rarooununca	No	No	No
113	Ted	1	1	Masculino	(c) Ensino Fundamental completo (até a 8ª série)	Fundamentaloumédio	38	4	2	>1	1	1	1	Sim	1	(b) Macho	2	2	Sem raça definida	(a) Pequeno	(a) Curto	Yes	No		(b) Ganhou de alguém	adotououganhou	24	>1ano	(b) Entre cerca de 1 e 4 meses	Filhote	No		No	No	No	Yes	(a) Público	Sim	X	No		Não sabe.	(c) Cão é deixado em casa para que alguém venha tratar	(b) Dentro do esperado	(d) Nunca	Rarooununca	No	No	Yes
674	Bob	1	1	Feminino	(c) Ensino Fundamental completo (até a 8ª série)	Fundamentaloumédio	61	4	1	1	0	1	1	Sim	1	(b) Macho	2	2	Sem raça definida	(b) Médio	(a) Curto	Yes	No		(b) Ganhou de alguém	adotououganhou	18	>1ano	(c) Entre cerca de 5 meses e 1 ano	Adulto	Yes	"Os outros desapareceram"	No	No	No	Yes	(a) Público	Sim	Yes	No		"Não sabe"	(d) Cão é deixado em casa com os alimentos necessários	(b) Dentro do esperado	(c) Raramente	Rarooununca	No	No	Yes
475	Pingo	1	1	Feminino	(c) Ensino Fundamental completo (até a 8ª série)	Fundamentaloumédio	60	2	1	1	1	0	0	Não	1	(b) Macho	4	4	Sem raça definida	(a) Pequeno	(a) Curto	Yes	Yes	1	(b) Ganhou de alguém	adotououganhou	48	>1ano	(b) Entre cerca de 1 e 4 meses	Filhote	Yes	Último cão morreu	Yes	No	No	No	(a) Público	Sim	No	No		Não pensou nisso	(d) Cão é deixado em casa com os alimentos necessários	(b) Dentro do esperado	(b) Às vezes	Sim	No	No	Yes
374	Jheck	1	1	Masculino	(c) Ensino Fundamental completo (até a 8ª série)	Fundamentaloumédio	49	4	3	>1	1	1	2	Sim	1	(b) Macho	5	5	Sem raça definida	(b) Médio	(a) Curto	No	No	0	(b) Ganhou de alguém	adotououganhou	60	>1ano	(a) Com menos de 1 mês	Filhote	Yes	"Porque minha família gosta de mais"	Yes	No	No	No	(a) Público	Sim	Yes	No		Porque quase não sai	(b) Cão é levado para a casa de vizinhos, parentes ou amigos	(b) Dentro do esperado	(d) Nunca	Rarooununca	No	No	No
95	Scoob	2	>1	Feminino	(c) Ensino Fundamental completo (até a 8ª série)	Fundamentaloumédio	39	3	1	1	1	1	1	Sim	2	(b) Macho	5	5	Sem raça definida	.	(a) Curto	Yes	No		(b) Ganhou de alguém	adotououganhou	60	>1ano	(b) Entre cerca de 1 e 4 meses	Filhote	No		No	No	No	Yes	(c) Não vacinou	Não	Yes	No		Não tem condições.	(c) Cão é deixado em casa para que alguém venha tratar	(b) Dentro do esperado	(d) Nunca	Rarooununca	Yes	No	No
173	Pretinha ( Nome provável, pois n	1	1	Masculino	(c) Ensino Fundamental completo (até a 8ª série)	Fundamentaloumédio	54	3	1	1	0	1	0	Não	1	(a) Fêmea	6	6	Sem raça definida	(a) Pequeno	(a) Curto	Yes	No		(f) Nasceu ali	(f) Nasceu ali	72	>1ano	(a) Com menos de 1 mês	Filhote	Yes	A outra morreu.	No	No	No	Yes	(a) Público	Sim	Yes	No		Sem motivo.	(c) Cão é deixado em casa para que alguém venha tratar	(a) Menos do que esperava	(d) Nunca	Rarooununca	No	No	No
417	Susy	4	>1	Feminino	(c) Ensino Fundamental completo (até a 8ª série)	Fundamentaloumédio	52	1	1	1	0	1	1	Sim	4	(a) Fêmea	9	9	Sem raça definida	(b) Médio	(a) Curto	Yes	Yes	1	(a) Pegou da rua	adotououganhou	108	>1ano	(c) Entre cerca de 5 meses e 1 ano	Adulto	Yes	"Morreu por idade"	No	No	Yes	No	(a) Público	Sim	Yes	Yes	(b) Crevisa		(c) Cão é deixado em casa para que alguém venha tratar	(b) Dentro do esperado	(d) Nunca	Rarooununca	No	No	No
317	Futrica	3	>1	Feminino	(d) Ensino médio completo (até o 3º ano)	Fundamentaloumédio	23	10	4	>1	0	1	2	Sim	3	(a) Fêmea	Não sabe.		Sem raça definida	(b) Médio	(a) Curto	Yes	No		(a) Pegou da rua	adotououganhou	24	>1ano	(d) Adquiriu como adulto	Adulto	Yes	Fugiu ou morreu.	No	No	No	Yes	(a) Público	Sim	Yes	No		Tem pena "covardia".	(c) Cão é deixado em casa para que alguém venha tratar	(b) Dentro do esperado	(b) Às vezes	Sim	Yes	No	No
470	Messi	3	>1	Feminino	(d) Ensino médio completo (até o 3º ano)	Fundamentaloumédio	42	5	1	1	0	1	1	Sim	3	(b) Macho	1 ano e 6 meses	1	Raça definida	(a) Pequeno	(a) Curto	Yes	No		(e) Comprou	(e) Comprou	18	>1ano	(b) Entre cerca de 1 e 4 meses	Filhote	Yes	Cachorro anterior morreu	Yes	No	No	No	(a) Público	Sim	Yes	No		Caro	(d) Cão é deixado em casa com os alimentos necessários	(a) Menos do que esperava	(d) Nunca	Rarooununca	No	No	No
619	Marley	7	>1	Masculino	(d) Ensino médio completo (até o 3º ano)	Fundamentaloumédio	57	4	3	>1	2	2	3	Sim	7	(b) Macho	2	2	Sem raça definida	(b) Médio	(a) Curto	Yes	No		(f) Nasceu ali	(f) Nasceu ali	24	>1ano	(a) Com menos de 1 mês	Filhote	Yes	"Os meninos gostam"	Yes	Yes	Yes	No	(a) Público	Sim	Yes	No		"Porque é macho"	(c) Cão é deixado em casa para que alguém venha tratar	(b) Dentro do esperado	(d) Nunca	Rarooununca	No	No	No
438	Toia	1	1	Masculino	(d) Ensino médio completo (até o 3º ano)	Fundamentaloumédio	56	5	2	>1	0	1	1	Sim	1	(a) Fêmea	2	2	Sem raça definida	(b) Médio	(a) Curto	No	No		(b) Ganhou de alguém	adotououganhou	24	>1ano	(b) Entre cerca de 1 e 4 meses	Filhote	Yes	"Outro Morreu"	Yes	No	No	No	(a) Público	Sim	Yes	No		"Falta de oportunidade"	(c) Cão é deixado em casa para que alguém venha tratar	(a) Menos do que esperava	(d) Nunca	Rarooununca	No	No	No
578	Bethoven	1	1	Feminino	(d) Ensino médio completo (até o 3º ano)	Fundamentaloumédio	37	4	2	>1	2	2	2	Sim	1	(b) Macho	2	2	Sem raça definida	(b) Médio	(b) Longo	No	No		(d) Feiras de adoção	adotououganhou	24	>1ano	(c) Entre cerca de 5 meses e 1 ano	Adulto	Yes	-	Yes	Yes	Yes	No	(a) Público	Sim	Yes	No		"Porque ele ainda está novo"	(d) Cão é deixado em casa com os alimentos necessários	(a) Menos do que esperava	(a) Frequentemente	Sim	No	No	No
640	Sadam	1	1	Masculino	(d) Ensino médio completo (até o 3º ano)	Fundamentaloumédio	40	0	2	>1	1	0	2	Sim	1	(b) Macho	2	2	Sem raça definida	(c) Grande	(a) Curto	Yes	No		(b) Ganhou de alguém	adotououganhou	18	>1ano	(b) Entre cerca de 1 e 4 meses	Filhote	Yes	'Morreu'	No	No	No	Yes	(c) Não vacinou	Não	Yes	No		"Fica fechado"	(c) Cão é deixado em casa para que alguém venha tratar	(a) Menos do que esperava	(d) Nunca	Rarooununca	No	No	No
712	Pandorinha	3	>1	Masculino	(d) Ensino médio completo (até o 3º ano)	Fundamentaloumédio	31	6	2	>1	1	1	2	Sim	3	(a) Fêmea	3	3	Sem raça definida	(b) Médio	(a) Curto	No	No		(f) Nasceu ali	(f) Nasceu ali	36	>1ano	(a) Com menos de 1 mês	Filhote	No		No	No	No	Yes	(a) Público	Sim	Yes	Yes	(b) Crevisa		(c) Cão é deixado em casa para que alguém venha tratar	(b) Dentro do esperado	(c) Raramente	Rarooununca	No	No	Yes
93	Keite	1	1	Feminino	(d) Ensino médio completo (até o 3º ano)	Fundamentaloumédio	39	2	1	1	1	1	0	Não	1	(a) Fêmea	3	3	Sem raça definida	(b) Médio	(a) Curto	Yes	No		(b) Ganhou de alguém	adotououganhou	36	>1ano	(b) Entre cerca de 1 e 4 meses	Filhote	No		Yes	Yes	Yes	No	(b) Particular	Sim	Yes	No		Tem medo de ficar doente e ter câncer.	(c) Cão é deixado em casa para que alguém venha tratar	(c) Mais difícil do que esperava	(b) Às vezes	Sim	No	No	No
72	Bolinha	1	1	Masculino	(d) Ensino médio completo (até o 3º ano)	Fundamentaloumédio	37	4	2	>1	1	0	0	Não	1	(a) Fêmea	4	4	Sem raça definida	(a) Pequeno	(a) Curto	Yes	No		(a) Pegou da rua	adotououganhou	48	>1ano	(b) Entre cerca de 1 e 4 meses	Filhote	Yes	Ficou com dó dela na rua.	No	No	No	Yes	(a) Público	Sim	No	No		Aplica a vacina para não criar.	(d) Cão é deixado em casa com os alimentos necessários	(a) Menos do que esperava	(d) Nunca	Rarooununca	No	No	Yes
469	Nina	3	>1	Feminino	(d) Ensino médio completo (até o 3º ano)	Fundamentaloumédio	42	5	1	1	0	1	1	Sim	3	(a) Fêmea	4	4	Raça definida	(a) Pequeno	(a) Curto	Yes	No		(b) Ganhou de alguém	adotououganhou	48	>1ano	(b) Entre cerca de 1 e 4 meses	Filhote	Yes	Cachorro anterior morreu	Yes	No	No	No	(a) Público	Sim	Yes	No		Caro	(d) Cão é deixado em casa com os alimentos necessários	(a) Menos do que esperava	(d) Nunca	Rarooununca	No	No	No
101	Rock	1	1	Feminino	(d) Ensino médio completo (até o 3º ano)	Fundamentaloumédio	38	3	2	>1	2	1	1	Sim	1	(b) Macho	4	4	Sem raça definida	(a) Pequeno	(a) Curto	Yes	No		(b) Ganhou de alguém	adotououganhou	48	>1ano	(a) Com menos de 1 mês	Filhote	No		No	No	Yes	No	(a) Público	Sim	Yes	No		Não teve oportunidade.	(c) Cão é deixado em casa para que alguém venha tratar	(a) Menos do que esperava	(d) Nunca	Rarooununca	No	No	Yes
622	Branco	7	>1	Masculino	(d) Ensino médio completo (até o 3º ano)	Fundamentaloumédio	57	4	3	>1	2	2	3	Sim	7	(b) Macho	4	4	Sem raça definida	(c) Grande	(a) Curto	Yes	No		(a) Pegou da rua	adotououganhou	24	>1ano	(d) Adquiriu como adulto	Adulto	Yes	"Os meninos pegam amor"	Yes	Yes	Yes	No	(a) Público	Sim	Yes	No		"Porque é macho"	(c) Cão é deixado em casa para que alguém venha tratar	(b) Dentro do esperado	(d) Nunca	Rarooununca	No	No	Yes
616	Diana	7	>1	Masculino	(d) Ensino médio completo (até o 3º ano)	Fundamentaloumédio	57	4	3	>1	2	2	3	Sim	7	(a) Fêmea	4	4	Sem raça definida	(c) Grande	(a) Curto	Yes	No		(a) Pegou da rua	adotououganhou	24	>1ano	(d) Adquiriu como adulto	Adulto	Yes	"Os meninos pegam amor"	Yes	Yes	Yes	No	(a) Público	Sim	Yes	Yes	(b) Crevisa		(c) Cão é deixado em casa para que alguém venha tratar	(b) Dentro do esperado	(d) Nunca	Rarooununca	No	No	Yes
189	Pipoca	3	>1	Masculino	(d) Ensino médio completo (até o 3º ano)	Fundamentaloumédio	38	4	2	>1	2	1	2	Sim	3	(a) Fêmea	Não sabe, mas é mais de 3 anos.	4	Sem raça definida	(a) Pequeno	(a) Curto	Yes	No		(b) Ganhou de alguém	adotououganhou	36	>1ano	(c) Entre cerca de 5 meses e 1 ano	Adulto	No		No	No	Yes	No	(a) Público	Sim	Yes	No		Não tem interesse.	(c) Cão é deixado em casa para que alguém venha tratar	(b) Dentro do esperado	(c) Raramente	Rarooununca	No	No	Yes
190	Jessie	3	>1	Masculino	(d) Ensino médio completo (até o 3º ano)	Fundamentaloumédio	38	4	2	>1	2	1	2	Sim	3	(a) Fêmea	Não sabe, mas é mais de 3 anos.	4	Sem raça definida	(a) Pequeno	(a) Curto	Yes	No		(b) Ganhou de alguém	adotououganhou	36	>1ano	(c) Entre cerca de 5 meses e 1 ano	Adulto	No		No	No	Yes	No	(a) Público	Sim	Yes	No		Não tem interesse.	(c) Cão é deixado em casa para que alguém venha tratar	(b) Dentro do esperado	(c) Raramente	Rarooununca	No	No	Yes
188	Mariquinha	3	>1	Masculino	(d) Ensino médio completo (até o 3º ano)	Fundamentaloumédio	38	4	2	>1	2	1	2	Sim	3	(a) Fêmea	Não sabe. É mais de 3 anos.	4	Sem raça definida	(a) Pequeno	(a) Curto	Yes	No		(a) Pegou da rua	adotououganhou	36	>1ano	(a) Com menos de 1 mês	Filhote	No		No	No	Yes	No	(a) Público	Sim	Yes	No		Não tem interesse.	(c) Cão é deixado em casa para que alguém venha tratar	(b) Dentro do esperado	(c) Raramente	Rarooununca	No	No	Yes
505	Liza	3	>1	Feminino	(d) Ensino médio completo (até o 3º ano)	Fundamentaloumédio	25	3	1	1	1	1	0	Não	3	(b) Macho	5	5	Raça definida	(c) Grande	(a) Curto	Yes	Yes	1	(b) Ganhou de alguém	adotououganhou	60	>1ano	(b) Entre cerca de 1 e 4 meses	Filhote	No		Yes	No	No	No	(a) Público	Sim	Yes	No		Optaram pelo macho pois dá menos trabalho	(c) Cão é deixado em casa para que alguém venha tratar	(b) Dentro do esperado	(c) Raramente	Rarooununca	No	No	No
620	Spike	7	>1	Masculino	(d) Ensino médio completo (até o 3º ano)	Fundamentaloumédio	57	4	3	>1	2	2	3	Sim	7	(b) Macho	5	5	Sem raça definida	(b) Médio	(a) Curto	Yes	No		(b) Ganhou de alguém	adotououganhou	60	>1ano	(a) Com menos de 1 mês	Filhote	No	"Os meninos pegam amor"	Yes	Yes	Yes	No	(a) Público	Sim	Yes	No		"Porque é macho"	(c) Cão é deixado em casa para que alguém venha tratar	(c) Mais difícil do que esperava	(b) Às vezes	Sim	No	No	No
699	Lisa	4	>1	Feminino	(d) Ensino médio completo (até o 3º ano)	Fundamentaloumédio	35	4	2	>1	1	0	1	Sim	4	(a) Fêmea	5	5	Sem raça definida	(a) Pequeno	(b) Longo	Yes	No		(b) Ganhou de alguém	adotououganhou	60	>1ano	(a) Com menos de 1 mês	Filhote	No		No	No	No	Yes	(a) Público	Sim	Yes	No		Sem informações	(d) Cão é deixado em casa com os alimentos necessários	(b) Dentro do esperado	(c) Raramente	Rarooununca	No	No	Yes
156	Lessie	1	1	Feminino	(d) Ensino médio completo (até o 3º ano)	Fundamentaloumédio	27	2	1	1	0	1	1	Sim	1	(a) Fêmea	6	6	Sem raça definida	(b) Médio	(a) Curto	Yes	No		(b) Ganhou de alguém	adotououganhou	60	>1ano	(c) Entre cerca de 5 meses e 1 ano	Adulto	No		No	No	No	Yes	(a) Público	Sim	Yes	No		Falta de oportunidade.	(c) Cão é deixado em casa para que alguém venha tratar	(b) Dentro do esperado	(c) Raramente	Rarooununca	No	No	No
617	Lessie	7	>1	Masculino	(d) Ensino médio completo (até o 3º ano)	Fundamentaloumédio	57	4	3	>1	2	2	3	Sim	7	(a) Fêmea	6	6	Sem raça definida	(b) Médio	(a) Curto	Yes	No		(b) Ganhou de alguém	adotououganhou	72	>1ano	(a) Com menos de 1 mês	Filhote	Yes	"Os meninos pegam amor"	Yes	Yes	Yes	No	(a) Público	Sim	Yes	Yes	(a) Veterinário particular		(c) Cão é deixado em casa para que alguém venha tratar	(b) Dentro do esperado	(d) Nunca	Rarooununca	No	No	No
677	Laika	1	1	Feminino	(d) Ensino médio completo (até o 3º ano)	Fundamentaloumédio	31	3	1	1	1	1	1	Sim	1	(a) Fêmea	11	11	Raça definida	(c) Grande	(a) Curto	Yes	No		(e) Comprou	(e) Comprou	132	>1ano	(b) Entre cerca de 1 e 4 meses	Filhote	Yes	NÃO ESPECIFICOU O MOTIVO	No	No	No	Yes	(a) Público	Sim	Yes	No		"NÃO QUERO CASTRAR"	(c) Cão é deixado em casa para que alguém venha tratar	(a) Menos do que esperava	(c) Raramente	Rarooununca	No	No	No
457	Lindinha	1	1	Feminino	(d) Ensino médio completo (até o 3º ano)	Fundamentaloumédio		3	1	1	1	0	1	Sim	1	(a) Fêmea	14	14	Sem raça definida	(b) Médio	(a) Curto	Yes	No		(f) Nasceu ali	(f) Nasceu ali	168	>1ano	(b) Entre cerca de 1 e 4 meses	Filhote	No		No	No	No	Yes	(a) Público	Sim	No	No		Não sabe dizer	(c) Cão é deixado em casa para que alguém venha tratar	(b) Dentro do esperado	(d) Nunca	Rarooununca	No	No	Yes
184	Maju	2	>1	Feminino	(e) Nível superior completo	(e) Nível superior comp			1	1	1	1	0	Não	2	(a) Fêmea	Não sabe.		Sem raça definida	(b) Médio	(a) Curto	Yes	No		(b) Ganhou de alguém	adotououganhou	192	>1ano	(a) Com menos de 1 mês	Filhote	No		No	No	Yes	No	(a) Público	Sim	Yes	No		Não vê necessidade.	(c) Cão é deixado em casa para que alguém venha tratar	(b) Dentro do esperado	(d) Nunca	Rarooununca	No	No	No
568	Mônica	2	>1	Feminino	(e) Nível superior completo	(e) Nível superior comp	46	2	3	>1	1	1	2	Sim	2	(a) Fêmea	2	2	Sem raça definida	(a) Pequeno	(a) Curto	Yes	No		(b) Ganhou de alguém	adotououganhou	24	>1ano	(b) Entre cerca de 1 e 4 meses	Filhote	Yes	-	No	No	No	Yes	(c) Não vacinou	Não	No	No		"Ainda vão ser castradas"	(d) Cão é deixado em casa com os alimentos necessários	(c) Mais difícil do que esperava	(d) Nunca	Rarooununca	No	No	No
569	Magali	2	>1	Feminino	(e) Nível superior completo	(e) Nível superior comp	46	2	3	>1	1	1	2	Sim	2	(a) Fêmea	2	2	Sem raça definida	(a) Pequeno	(a) Curto	Yes	No		(b) Ganhou de alguém	adotououganhou	24	>1ano	(b) Entre cerca de 1 e 4 meses	Filhote	Yes	-	No	No	No	Yes	(c) Não vacinou	Não	No	No		"Ainda vão ser castradas"	(d) Cão é deixado em casa com os alimentos necessários	(c) Mais difícil do que esperava	(d) Nunca	Rarooununca	No	No	No
206	Meninão	1	1	Masculino	(e) Nível superior completo	(e) Nível superior comp	35		1	1	2	1	3	Sim	1	(b) Macho	3	3	Sem raça definida	(b) Médio	(b) Longo	Yes	No		(f) Nasceu ali	(f) Nasceu ali	36	>1ano	(a) Com menos de 1 mês	Filhote	Yes	Óbto	No	No	No	Yes	(a) Público	Sim	Yes	No		Falta interesse.	(c) Cão é deixado em casa para que alguém venha tratar	(a) Menos do que esperava	(c) Raramente	Rarooununca	No	No	Yes
420	Jack	3	>1	Feminino	(e) Nível superior completo	(e) Nível superior comp	45	3	2	>1	1	1	0	Não	3	(b) Macho	3	3	Sem raça definida	(b) Médio	(a) Curto	Yes	No		(a) Pegou da rua	adotououganhou	36	>1ano	(b) Entre cerca de 1 e 4 meses	Filhote	No		No	No	Yes	No	(a) Público	Sim	Yes	No		"Está pretendendo"	(c) Cão é deixado em casa para que alguém venha tratar	(a) Menos do que esperava	(b) Às vezes	Sim	No	No	No
421	Bob	3	>1	Feminino	(e) Nível superior completo	(e) Nível superior comp	45	3	2	>1	1	1	0	Não	3	(b) Macho	7	7	Sem raça definida	(a) Pequeno	(a) Curto	Yes	No		(e) Comprou	(e) Comprou	84	>1ano	(b) Entre cerca de 1 e 4 meses	Filhote	No		No	No	Yes	No	(a) Público	Sim	Yes	No		"Está pretendendo"	(c) Cão é deixado em casa para que alguém venha tratar	(a) Menos do que esperava	(d) Nunca	Rarooununca	No	No	No
388	Xuxa	2	>1	Masculino	(e) Nível superior completo	(e) Nível superior comp	47	4	2	>1	1	0	1	Sim	2	(a) Fêmea	12	12	Raça definida	(b) Médio	(b) Longo	Yes	No		(e) Comprou	(e) Comprou	144	>1ano	(a) Com menos de 1 mês	Filhote	No		No	No	Yes	No	(a) Público	Sim	Yes	Yes	(a) Veterinário particular		(c) Cão é deixado em casa para que alguém venha tratar	(b) Dentro do esperado	(b) Às vezes	Sim	No	No	Yes
183	Keka	2	>1	Feminino	(e) Nível superior completo	(e) Nível superior comp			1	1	1	1	0	Não	2	(a) Fêmea	16	16	Sem raça definida	(c) Grande	(a) Curto	Yes	No		(a) Pegou da rua	adotououganhou	192	>1ano	(a) Com menos de 1 mês	Filhote	No		No	No	Yes	No	(a) Público	Sim	Yes	No		Não vê necessidade.	(c) Cão é deixado em casa para que alguém venha tratar	(b) Dentro do esperado	(d) Nunca	Rarooununca	No	No	No
2	Pitoco	1	1	Masculino	(b) Ensino Fundamental incompleto (até a 8ª série)	(b) Ensino Fundamental i	56	6	1	1	0	1	1	Sim	1	(b) Macho	Não sabe		Sem raça definida	(b) Médio	(a) Curto	No	No		(e) Comprou	(e) Comprou	36	>1ano	(b) Entre cerca de 1 e 4 meses	Filhote	No		Yes	Yes	No	No	(a) Público	Sim	No	No		Não sabe, pois o cão é do filho.	(f) Nunca acontece essa situação	(c) Mais difícil do que esperava	(b) Às vezes	Sim	No	No	No
608	Apolo	2	>1	Feminino	(b) Ensino Fundamental incompleto (até a 8ª série)	(b) Ensino Fundamental i	63	3	1	1	0	1	1	Sim	2	(b) Macho	2	2	Raça definida	(b) Médio	(a) Curto	Yes	No		(e) Comprou	(e) Comprou	24	>1ano	(b) Entre cerca de 1 e 4 meses	Filhote	No		Yes	No	No	No	(b) Particular	Sim	Yes	No		Quer que o Apolo reproduza	(f) Nunca acontece essa situação	(b) Dentro do esperado	(d) Nunca	Rarooununca	No	No	No
100	Half	1	1	Feminino	(b) Ensino Fundamental incompleto (até a 8ª série)	(b) Ensino Fundamental i	41	4	2	>1	0	1	0	Não	1	(b) Macho	2	2	Raça definida	(c) Grande	(a) Curto	Yes	Yes	1	(b) Ganhou de alguém	adotououganhou	24	>1ano	(b) Entre cerca de 1 e 4 meses	Filhote	No		No	No	Yes	No	(a) Público	Sim	X	No		Tem dó.	(f) Nunca acontece essa situação	(a) Menos do que esperava	(d) Nunca	Rarooununca	No	No	Yes
207	Negão	1	1	Masculino	(b) Ensino Fundamental incompleto (até a 8ª série)	(b) Ensino Fundamental i	58	3	2	>1	1	1	1	Sim	1	(b) Macho	3	3	Sem raça definida	(a) Pequeno	(a) Curto	Yes	Yes	2	(b) Ganhou de alguém	adotououganhou	24	>1ano	(d) Adquiriu como adulto	Adulto	Yes	Câncer.	No	No	No	Yes	(a) Público	Sim	Yes	No		Não tem interesse.	(c) Cão é deixado em casa para que alguém venha tratar	(b) Dentro do esperado	(d) Nunca	Rarooununca	No	No	Yes
672	Scooby	1	1	Masculino	(b) Ensino Fundamental incompleto (até a 8ª série)	(b) Ensino Fundamental i	45	2	1	1	0	1	0	Não	1	(b) Macho	3	3	Raça definida	(c) Grande	(b) Longo	Yes	No		(b) Ganhou de alguém	adotououganhou	36	>1ano	(a) Com menos de 1 mês	Filhote	No		Yes	No	No	No	(a) Público	Sim	Yes	No		"Porque acha uma covardia"	(f) Nunca acontece essa situação	(b) Dentro do esperado	(d) Nunca	Rarooununca	No	No	Yes
714	Abu	4	>1	Feminino	(b) Ensino Fundamental incompleto (até a 8ª série)	(b) Ensino Fundamental i	24	4	1	1	1	1	1	Sim	4	(b) Macho	4	4	Raça definida	(a) Pequeno	(b) Longo	Yes	No		(e) Comprou	(e) Comprou	48	>1ano	(b) Entre cerca de 1 e 4 meses	Filhote	No		No	No	Yes	No	(a) Público	Sim	Yes	No		Não tem informação	(f) Nunca acontece essa situação	(b) Dentro do esperado	(c) Raramente	Rarooununca	No	No	No
715	Rico	4	>1	Masculino	(b) Ensino Fundamental incompleto (até a 8ª série)	(b) Ensino Fundamental i	24	4	1	1	1	1	1	Sim	4	(b) Macho	5	5	Raça definida	(a) Pequeno	(a) Curto	Yes	No		(e) Comprou	(e) Comprou	60	>1ano	(b) Entre cerca de 1 e 4 meses	Filhote	No		No	No	Yes	No	(a) Público	Sim	Yes	No		Não tem informação	(f) Nunca acontece essa situação	(b) Dentro do esperado	(c) Raramente	Rarooununca	No	No	No
570	Susy	1	1	Masculino	(b) Ensino Fundamental incompleto (até a 8ª série)	(b) Ensino Fundamental i	58	2	2	>1	0	1	1	Sim	1	(a) Fêmea	5	5	Sem raça definida	(a) Pequeno	(b) Longo	Yes	No		(e) Comprou	(e) Comprou	60	>1ano	(a) Com menos de 1 mês	Filhote	Yes	"Porque gosta de animais"	Yes	No	Yes	No	(b) Particular	Sim	Yes	No		"Fica Fechada"	(d) Cão é deixado em casa com os alimentos necessários	(a) Menos do que esperava	(d) Nunca	Rarooununca	No	No	Yes
537	Pretinha	3	>1	Masculino	(b) Ensino Fundamental incompleto (até a 8ª série)	(b) Ensino Fundamental i	64	3	1	1	0	1	0	Não	3	(a) Fêmea	8	8	Sem raça definida	(a) Pequeno	(b) Longo	Yes	No		(a) Pegou da rua	adotououganhou	60	>1ano	(d) Adquiriu como adulto	Adulto	Yes	Tem dó dos cães de rua	Yes	No	No	No	(a) Público	Sim	Yes	Yes	(b) Crevisa		(f) Nunca acontece essa situação	(b) Dentro do esperado	(b) Às vezes	Sim	No	No	Yes
116	Tuniquinho	1	1	Feminino	(b) Ensino Fundamental incompleto (até a 8ª série)	(b) Ensino Fundamental i	80	1	2	>1	0	1	0	Não	1	(b) Macho	10	10	Raça definida	(a) Pequeno	(a) Curto	Yes	No		(b) Ganhou de alguém	adotououganhou	120	>1ano	(d) Adquiriu como adulto	Adulto	Yes	O outro sumiu.	No	Yes	No	No	(a) Público	Sim	Yes	No		Tem dó.		(c) Mais difícil do que esperava	(d) Nunca	Rarooununca	No	No	No
357	Babi	2	>1	Masculino	(b) Ensino Fundamental incompleto (até a 8ª série)	(b) Ensino Fundamental i	71	2	3	>1	0	1	1	Sim	2	(a) Fêmea	10	10	Sem raça definida	(a) Pequeno	(a) Curto	Yes	No	0	(b) Ganhou de alguém	adotououganhou	60	>1ano	(d) Adquiriu como adulto	Adulto	No	-	Yes	No	Yes	No	(b) Particular	Sim	Yes	No		Não Sai	(d) Cão é deixado em casa com os alimentos necessários	(b) Dentro do esperado	(d) Nunca	Rarooununca	No	No	No
107	Doly	2	>1	Masculino	(b) Ensino Fundamental incompleto (até a 8ª série)	(b) Ensino Fundamental i	58	4	1	1	1	1	1	Sim	2	(a) Fêmea	10	10	Sem raça definida	(b) Médio	(a) Curto	Yes	No		(a) Pegou da rua	adotououganhou	120	>1ano	(a) Com menos de 1 mês	Filhote	No		Yes	Yes	Yes	No	(a) Público	Sim	Yes	No		Quer que reproduza.	(c) Cão é deixado em casa para que alguém venha tratar	(b) Dentro do esperado	(c) Raramente	Rarooununca	No	No	No
504	Cheite	2	>1	Masculino	(b) Ensino Fundamental incompleto (até a 8ª série)	(b) Ensino Fundamental i	67	3	1	1	1	0	2	Sim	2	(a) Fêmea	10	10	Raça definida	(b) Médio	(b) Longo	Yes	No		(b) Ganhou de alguém	adotououganhou	120	>1ano	(b) Entre cerca de 1 e 4 meses	Filhote	No		Yes	No	No	No	(a) Público	Sim	Yes	No		Não sai na rua	(d) Cão é deixado em casa com os alimentos necessários	(b) Dentro do esperado	(d) Nunca	Rarooununca	No	No	No
391	Snoop	2	>1	Masculino	(b) Ensino Fundamental incompleto (até a 8ª série)	(b) Ensino Fundamental i	63	3	1	1	1	1	1	Sim	2	(b) Macho	13	13	Sem raça definida	(b) Médio	(a) Curto	Yes	No		(a) Pegou da rua	adotououganhou	169	>1ano	(a) Com menos de 1 mês	Filhote	Yes	"Sempre tive cão"	No	No	No	Yes	(a) Público	Sim	Yes	No		"Tenho dó e não saem para a rua"	(f) Nunca acontece essa situação	(a) Menos do que esperava	(d) Nunca	Rarooununca	No	Yes	No
242	Spock	1	1	Masculino	(c) Ensino Fundamental completo (até a 8ª série)	Fundamentaloumédio	30	4	3	>1	0	1	1	Sim	1	(b) Macho	Não sabe.		Raça definida	(a) Pequeno	(a) Curto	Yes	No		(a) Pegou da rua	adotououganhou	24	>1ano	(c) Entre cerca de 5 meses e 1 ano	Adulto	No		No	No	Yes	No	(a) Público	Sim	Yes	No		Nunca pensou sobre.	(d) Cão é deixado em casa com os alimentos necessários	(b) Dentro do esperado	(d) Nunca	Rarooununca	No	No	Yes
205	Bob	2	>1	Masculino	(c) Ensino Fundamental completo (até a 8ª série)	Fundamentaloumédio	47	5	1	1	1	1	1	Sim	2	(b) Macho	3	3	Raça definida	(a) Pequeno	(b) Longo	No	No		(e) Comprou	(e) Comprou	36	>1ano	(a) Com menos de 1 mês	Filhote	Yes	Doou anteriores por falta de espaço.	Yes	No	No	No	(a) Público	Sim	Yes	No		Em branco.	(d) Cão é deixado em casa com os alimentos necessários	(b) Dentro do esperado	(b) Às vezes	Sim	No	No	Yes
299	Pipoca	2	>1	Masculino	(c) Ensino Fundamental completo (até a 8ª série)	Fundamentaloumédio	75	2	1	1	0	1	2	Sim	2	(a) Fêmea	3	3	Raça definida	(a) Pequeno	(b) Longo	No	No		(f) Nasceu ali	(f) Nasceu ali	36	>1ano	(a) Com menos de 1 mês	Filhote	Yes	Os outros morreram.	Yes	Yes	Yes	No	(a) Público	Sim	Yes	No		Não quis.	(d) Cão é deixado em casa com os alimentos necessários	(a) Menos do que esperava	(d) Nunca	Rarooununca	No	No	Yes
177	Zaraquui	2	>1	Masculino	(c) Ensino Fundamental completo (até a 8ª série)	Fundamentaloumédio	63	1	1	1	2	1	2	Sim	2	(b) Macho	3	3	Raça definida	(c) Grande	(a) Curto	No	No		(b) Ganhou de alguém	adotououganhou	36	>1ano	(b) Entre cerca de 1 e 4 meses	Filhote	Yes	Faleceram devidio à idade.	Yes	Yes	Yes	No	(a) Público	Sim	Yes	No		Sem motivos	(c) Cão é deixado em casa para que alguém venha tratar	(a) Menos do que esperava	(d) Nunca	Rarooununca	No	No	Yes
424	Rana	1	1	Masculino	(c) Ensino Fundamental completo (até a 8ª série)	Fundamentaloumédio	63	5	2	>1	2	1	4	Sim	1	(a) Fêmea	4	4	Raça definida	(c) Grande	(b) Longo	Yes	No		(e) Comprou	(e) Comprou	48	>1ano	(b) Entre cerca de 1 e 4 meses	Filhote	No		Yes	No	No	No	(a) Público	Sim	No	No		"Não tem interesse"	(f) Nunca acontece essa situação	(a) Menos do que esperava	(d) Nunca	Rarooununca	No	No	No
300	Pretinha	2	>1	Masculino	(c) Ensino Fundamental completo (até a 8ª série)	Fundamentaloumédio	75	2	1	1	0	1	2	Sim	2	(a) Fêmea	4	4	Raça definida	(b) Médio	(b) Longo	No	No		(f) Nasceu ali	(f) Nasceu ali	48	>1ano	(a) Com menos de 1 mês	Filhote	Yes	Os outros morreram.	Yes	Yes	Yes	No	(a) Público	Sim	Yes	No		Não quis.	(d) Cão é deixado em casa com os alimentos necessários	(a) Menos do que esperava	(d) Nunca	Rarooununca	No	No	Yes
527	Babalu	1	1	Feminino	(c) Ensino Fundamental completo (até a 8ª série)	Fundamentaloumédio	67	2	2	>1	0	1	1	Sim	1	(a) Fêmea	5	5	Sem raça definida	(b) Médio	(a) Curto	No	No		(b) Ganhou de alguém	adotououganhou	60	>1ano	(b) Entre cerca de 1 e 4 meses	Filhote	No		No	No	No	Yes	(a) Público	Sim	Yes	No		Deseja castrar	(c) Cão é deixado em casa para que alguém venha tratar	(b) Dentro do esperado	(d) Nunca	Rarooununca	No	No	Yes
676	Esquiper	1	1	Feminino	(c) Ensino Fundamental completo (até a 8ª série)	Fundamentaloumédio	42	5	1	1	3	1	2	Sim	1	(b) Macho	6	6	Raça definida	(c) Grande	(b) Longo	Yes	No		(b) Ganhou de alguém	adotououganhou	60	>1ano	(c) Entre cerca de 5 meses e 1 ano	Adulto	No		Yes	No	Yes	No	(a) Público	Sim	Yes	Yes	(a) Veterinário particular		(f) Nunca acontece essa situação	(b) Dentro do esperado	(d) Nunca	Rarooununca	No	No	No
546	Bolinha	3	>1	Masculino	(c) Ensino Fundamental completo (até a 8ª série)	Fundamentaloumédio	54	4	1	1	1	1	2	Sim	3	(a) Fêmea	6	6	Sem raça definida	(b) Médio	(a) Curto	Yes	Yes	3	(f) Nasceu ali	(f) Nasceu ali	72	>1ano	(a) Com menos de 1 mês	Filhote	Yes	"Pegou a mãe das cadelas na rua, porque ficou com dó"	Yes	No	Yes	No	(a) Público	Sim	Yes	No		"Não conseguiu vaga para castrar"	(f) Nunca acontece essa situação	(b) Dentro do esperado	(b) Às vezes	Sim	No	No	Yes
548	Pipoca	3	>1	Masculino	(c) Ensino Fundamental completo (até a 8ª série)	Fundamentaloumédio	54	4	1	1	1	1	2	Sim	3	(a) Fêmea	6	6	Sem raça definida	(b) Médio	(a) Curto	Yes	Yes	3	(f) Nasceu ali	(f) Nasceu ali	72	>1ano	(a) Com menos de 1 mês	Filhote	Yes	Pegou a mãe das cadelas na rua pois ficou com dó	Yes	No	Yes	No	(a) Público	Sim	Yes	No		Não conseguiu vaga para castrar	(f) Nunca acontece essa situação	(b) Dentro do esperado	(b) Às vezes	Sim	No	No	Yes
547	Estrela	3	>1	Masculino	(c) Ensino Fundamental completo (até a 8ª série)	Fundamentaloumédio	54	4	1	1	1	1	2	Sim	3	(a) Fêmea	6	6	Sem raça definida	(b) Médio	(a) Curto	Yes	Yes	3	(f) Nasceu ali	(f) Nasceu ali	72	>1ano	(a) Com menos de 1 mês	Filhote	Yes	Pegou a mãe das cadelas na rua pois ficou com dó	Yes	No	Yes	No	(a) Público	Sim	Yes	Yes	(b) Crevisa		(f) Nunca acontece essa situação	(b) Dentro do esperado	(b) Às vezes	Sim	No	No	Yes
440	Snoop	1	1	Feminino	(c) Ensino Fundamental completo (até a 8ª série)	Fundamentaloumédio	56	3	1	1	1	1	0	Não	1	(b) Macho	7	7	Sem raça definida	(a) Pequeno	(a) Curto	Yes	No		(d) Feiras de adoção	adotououganhou	84	>1ano	(a) Com menos de 1 mês	Filhote	No		Yes	No	No	No	(a) Público	Sim	Yes	No		-	(c) Cão é deixado em casa para que alguém venha tratar	(a) Menos do que esperava	(d) Nunca	Rarooununca	No	No	Yes
414	Scott	1	1	Feminino	(c) Ensino Fundamental completo (até a 8ª série)	Fundamentaloumédio	51	3	3	>1	1	1	1	Sim	1	(b) Macho	8	8	Sem raça definida	(a) Pequeno	(b) Longo	Yes	No		(b) Ganhou de alguém	adotououganhou	96	>1ano	(b) Entre cerca de 1 e 4 meses	Filhote	No		No	No	Yes	No	(a) Público	Sim	Yes	Yes		"Falta de tempo e dinheiro" (ela não sabe direito pois o cão é do filho"	(f) Nunca acontece essa situação	(c) Mais difícil do que esperava	(d) Nunca	Rarooununca	No	No	Yes
687	Lulu	2	>1	Feminino	(c) Ensino Fundamental completo (até a 8ª série)	Fundamentaloumédio	48	5	1	1	0	1	0	Não	2	(a) Fêmea	9	9	Sem raça definida	(a) Pequeno	(b) Longo	Yes	No		(a) Pegou da rua	adotououganhou	108	>1ano	(a) Com menos de 1 mês	Filhote	Yes	"Gosta. Sem cão a casa fica triste"	No	No	No	Yes	(a) Público	Sim	Yes	No		"Queria castrar, mas não teve oportunidade"	(f) Nunca acontece essa situação	(b) Dentro do esperado	(d) Nunca	Rarooununca	No	No	Yes
176	Pitoco	2	>1	Masculino	(c) Ensino Fundamental completo (até a 8ª série)	Fundamentaloumédio	63	1	1	1	2	1	2	Sim	2	(b) Macho	9	9	Sem raça definida	(b) Médio	(a) Curto	No	No		(b) Ganhou de alguém	adotououganhou	108	>1ano	(b) Entre cerca de 1 e 4 meses	Filhote	Yes	Faleceram devido à idade avaçada.	Yes	Yes	Yes	No	(a) Público	Sim	Yes	No		Sem motivos.	(c) Cão é deixado em casa para que alguém venha tratar	(a) Menos do que esperava	(d) Nunca	Rarooununca	No	No	Yes
355	Poli	2	>1	Masculino	(c) Ensino Fundamental completo (até a 8ª série)	Fundamentaloumédio	52	4	3	>1	2	1	1	Sim	2	(a) Fêmea	13	13	Raça definida	(b) Médio	(a) Curto	Yes	No		(e) Comprou	(e) Comprou	156	>1ano	(b) Entre cerca de 1 e 4 meses	Filhote	Yes	O outro morreu de velhice.	No	No	Yes	No	(a) Público	Sim	Yes	No		Não acha necessário.	(d) Cão é deixado em casa com os alimentos necessários	(b) Dentro do esperado	(d) Nunca	Rarooununca	No	No	Yes
606	Princesa	1	1	Feminino	(d) Ensino médio completo (até o 3º ano)	Fundamentaloumédio	43	3	2	>1	1	1	1	Sim	1	(a) Fêmea	Não sabe		Sem raça definida	(b) Médio	(a) Curto	Yes	No		(b) Ganhou de alguém	adotououganhou	72	>1ano	(d) Adquiriu como adulto	Adulto	No		No	No	No	Yes	(a) Público	Sim	Yes	No		"Porque não deixa ela ir na rua"	(c) Cão é deixado em casa para que alguém venha tratar	(b) Dentro do esperado	(d) Nunca	Rarooununca	No	No	No
194	Bartolomeu	2	>1	Feminino	(d) Ensino médio completo (até o 3º ano)	Fundamentaloumédio	25	4	2	>1	1	1	1	Sim	2	(b) Macho	1,6	1	Sem raça definida	(a) Pequeno	(a) Curto	Yes	No		(a) Pegou da rua	adotououganhou	18	>1ano	(b) Entre cerca de 1 e 4 meses	Filhote	No		No	No	Yes	No	(a) Público	Sim	Yes	No		Ficam em casa.	(c) Cão é deixado em casa para que alguém venha tratar	(b) Dentro do esperado	(d) Nunca	Rarooununca	No	No	Yes
229	Bruce	1	1	Masculino	(d) Ensino médio completo (até o 3º ano)	Fundamentaloumédio	28	3	1	1	1	1	1	Sim	1	(b) Macho	1,6	1	Raça definida	(b) Médio	(a) Curto	Yes	No		(b) Ganhou de alguém	adotououganhou	17	>1ano	(b) Entre cerca de 1 e 4 meses	Filhote	No		Yes	No	Yes	No	(b) Particular	Sim	Yes	No		Quer deixar cruzar.	(c) Cão é deixado em casa para que alguém venha tratar	(b) Dentro do esperado	(c) Raramente	Rarooununca	No	No	No
671	Nina	1	1	Masculino	(d) Ensino médio completo (até o 3º ano)	Fundamentaloumédio	52	4	1	1	1	1	1	Sim	1	(a) Fêmea	2	2	Raça definida	(a) Pequeno	(a) Curto	Yes	No		(b) Ganhou de alguém	adotououganhou	24	>1ano	(b) Entre cerca de 1 e 4 meses	Filhote	No		Yes	No	No	No	(b) Particular	Sim	Yes	No		"Queria tirar cria"	(b) Cão é levado para a casa de vizinhos, parentes ou amigos	(b) Dentro do esperado	(b) Às vezes	Sim	No	No	No
275	Beni	1	1	Feminino	(d) Ensino médio completo (até o 3º ano)	Fundamentaloumédio	33	4	2	>1	2	1	1	Sim	1	(b) Macho	3	3	Raça definida	(b) Médio	(a) Curto	.	No		(e) Comprou	(e) Comprou	36	>1ano	(b) Entre cerca de 1 e 4 meses	Filhote	No		Yes	No	No	Yes	(a) Público	Sim	Yes	No		Em branco.	(b) Cão é levado para a casa de vizinhos, parentes ou amigos	(a) Menos do que esperava	(d) Nunca	Rarooununca	No	No	Yes
541	Lilis	3	>1	Feminino	(d) Ensino médio completo (até o 3º ano)	Fundamentaloumédio	50	2	1	1	1	1	1	Sim	3	(a) Fêmea	3	3	Sem raça definida	(a) Pequeno	(a) Curto	Yes	Yes	1	(f) Nasceu ali	(f) Nasceu ali	24	>1ano	(a) Com menos de 1 mês	Filhote	No		Yes	No	No	No	(a) Público	Sim	Yes	No		"não tem dinheiro e não sai para a rua"	(c) Cão é deixado em casa para que alguém venha tratar	(a) Menos do que esperava	(d) Nunca	Rarooununca	No	No	Yes
254	Sofia	1	1	Feminino	(d) Ensino médio completo (até o 3º ano)	Fundamentaloumédio	58	4	2	>1	1	1	1	Sim	1	(a) Fêmea	3	3	Sem raça definida	(a) Pequeno	(a) Curto	No	No		(b) Ganhou de alguém	adotououganhou	48	>1ano	(b) Entre cerca de 1 e 4 meses	Filhote	No		Yes	No	Yes	No	(a) Público	Sim	Yes	No		Sem motivo aparente.	(c) Cão é deixado em casa para que alguém venha tratar	(a) Menos do que esperava	(d) Nunca	Rarooununca	No	No	Yes
507	Max	3	>1	Feminino	(d) Ensino médio completo (até o 3º ano)	Fundamentaloumédio	25	3	1	1	1	1	0	Não	3	(b) Macho	4	4	Sem raça definida	(a) Pequeno	(a) Curto	Yes	Yes	1	(a) Pegou da rua	adotououganhou	48	>1ano	(b) Entre cerca de 1 e 4 meses	Filhote	No		Yes	No	No	No	(a) Público	Sim	Yes	No		Optaram pelo macho, pois dá menos trabalho	(c) Cão é deixado em casa para que alguém venha tratar	(b) Dentro do esperado	(d) Nunca	Rarooununca	No	No	No
506	Dara	3	>1	Feminino	(d) Ensino médio completo (até o 3º ano)	Fundamentaloumédio	25	3	1	1	1	1	0	Não	3	(a) Fêmea	4	4	Sem raça definida	(a) Pequeno	(a) Curto	Yes	Yes	1	(a) Pegou da rua	adotououganhou	48	>1ano	(b) Entre cerca de 1 e 4 meses	Filhote	No		Yes	No	No	No	(a) Público	Sim	Yes	Yes	(b) Crevisa		(c) Cão é deixado em casa para que alguém venha tratar	(b) Dentro do esperado	(d) Nunca	Rarooununca	No	No	No
195	Gabi	1	1	Masculino	(d) Ensino médio completo (até o 3º ano)	Fundamentaloumédio	35	4	1	1	1	1	1	Sim	1	(a) Fêmea	4	4	Sem raça definida	(b) Médio	(a) Curto	Yes	Yes	2	(b) Ganhou de alguém	adotououganhou	48	>1ano	(b) Entre cerca de 1 e 4 meses	Filhote	Yes	Queria outro.	Yes	No	No	No	(b) Particular	Sim	Yes	No		Não deixa ter contato com outros cães.	(c) Cão é deixado em casa para que alguém venha tratar	(b) Dentro do esperado	(d) Nunca	Rarooununca	No	No	Yes
474	Sandy	2	>1	Feminino	(d) Ensino médio completo (até o 3º ano)	Fundamentaloumédio	43	3	1	1	0	1	1	Sim	2	(a) Fêmea	5	5	Raça definida	(c) Grande	(a) Curto	No	No		(e) Comprou	(e) Comprou	60	>1ano	(b) Entre cerca de 1 e 4 meses	Filhote	No		No	No	No	Yes	(a) Público	Sim	Yes	No		Não Pensou	(c) Cão é deixado em casa para que alguém venha tratar	(b) Dentro do esperado	(d) Nunca	Rarooununca	No	No	Yes
360	Madona	3	>1	Masculino	(d) Ensino médio completo (até o 3º ano)	Fundamentaloumédio	68	3	4	>1	1	2	1	Sim	3	(a) Fêmea	5	5	Sem raça definida	(a) Pequeno	(b) Longo	Yes	No	0	(b) Ganhou de alguém	adotououganhou	60	>1ano	(b) Entre cerca de 1 e 4 meses	Filhote	No	-	Yes	No	Yes	No	(a) Público	Sim	Yes	No		-	(c) Cão é deixado em casa para que alguém venha tratar	(b) Dentro do esperado	(d) Nunca	Rarooununca	No	No	Yes
588	Nina	3	>1	Masculino	(d) Ensino médio completo (até o 3º ano)	Fundamentaloumédio	28	2	1	1	0	1	2	Sim	3	(a) Fêmea	5	5	Sem raça definida	(a) Pequeno	(a) Curto	Yes	Yes	3	(b) Ganhou de alguém	adotououganhou	60	>1ano	(a) Com menos de 1 mês	Filhote	No		No	No	Yes	No	(a) Público	Sim	Yes	No		São só fêmeas e não saem	(c) Cão é deixado em casa para que alguém venha tratar	(a) Menos do que esperava	(d) Nunca	Rarooununca	No	No	No
589	Pretinha	3	>1	Masculino	(d) Ensino médio completo (até o 3º ano)	Fundamentaloumédio	28	2	1	1	0	1	2	Sim	3	(a) Fêmea	5	5	Sem raça definida	(a) Pequeno	(a) Curto	Yes	Yes	3	(b) Ganhou de alguém	adotououganhou	60	>1ano	(a) Com menos de 1 mês	Filhote	No		No	No	Yes	No	(a) Público	Sim	Yes	No		São sô femeas e não saem	(c) Cão é deixado em casa para que alguém venha tratar	(a) Menos do que esperava	(d) Nunca	Rarooununca	No	No	No
590	Maria Antônia	3	>1	Masculino	(d) Ensino médio completo (até o 3º ano)	Fundamentaloumédio	28	2	1	1	0	1	2	Sim	3	(a) Fêmea	5	5	Sem raça definida	(a) Pequeno	(a) Curto	Yes	Yes	3	(b) Ganhou de alguém	adotououganhou	60	>1ano	(a) Com menos de 1 mês	Filhote	No		No	No	Yes	No	(a) Público	Sim	Yes	No		São só as fêmeas e não saem	(c) Cão é deixado em casa para que alguém venha tratar	(a) Menos do que esperava	(d) Nunca	Rarooununca	No	No	No
678	Raika	3	>1	Masculino	(d) Ensino médio completo (até o 3º ano)	Fundamentaloumédio	40	4	2	>1	1	1	1	Sim	3	(a) Fêmea	5	5	Raça definida	(b) Médio	(a) Curto	Yes	No		(e) Comprou	(e) Comprou	60	>1ano	(a) Com menos de 1 mês	Filhote	No		Yes	Yes	Yes	No	(a) Público	Sim	Yes	No		Não sabe	(c) Cão é deixado em casa para que alguém venha tratar	(a) Menos do que esperava	(d) Nunca	Rarooununca	No	No	No
679	Manchinha	3	>1	Masculino	(d) Ensino médio completo (até o 3º ano)	Fundamentaloumédio	40	4	2	>1	1	1	1	Sim	3	(a) Fêmea	5	5	Raça definida	(b) Médio	(a) Curto	Yes	No		(b) Ganhou de alguém	adotououganhou	60	>1ano	(a) Com menos de 1 mês	Filhote	No		Yes	Yes	Yes	No	(a) Público	Sim	Yes	No		Não sabe	(c) Cão é deixado em casa para que alguém venha tratar	(a) Menos do que esperava	(d) Nunca	Rarooununca	No	No	No
253	Mel	1	1	Masculino	(d) Ensino médio completo (até o 3º ano)	Fundamentaloumédio	21	3	1	1	0	0	4	Sim	1	(a) Fêmea	6	6	Sem raça definida	(b) Médio	(a) Curto	No	No		(b) Ganhou de alguém	adotououganhou	72	>1ano	(a) Com menos de 1 mês	Filhote	No		No	No	No	Yes	(b) Particular	Sim	No	No		Nunca pensou.	(e) Não é tomado nenhum cuidado especial	(b) Dentro do esperado	(d) Nunca	Rarooununca	No	No	No
193	Eros	2	>1	Feminino	(d) Ensino médio completo (até o 3º ano)	Fundamentaloumédio	25	4	2	>1	1	1	1	Sim	2	(b) Macho	7	7	Sem raça definida	(a) Pequeno	(b) Longo	Yes	No		(b) Ganhou de alguém	adotououganhou	84	>1ano	(b) Entre cerca de 1 e 4 meses	Filhote	No		No	No	Yes	No	(a) Público	Sim	Yes	No		ficam em casa.	(c) Cão é deixado em casa para que alguém venha tratar	(b) Dentro do esperado	(d) Nunca	Rarooununca	No	No	Yes
542	Fofinha	3	>1	Feminino	(d) Ensino médio completo (até o 3º ano)	Fundamentaloumédio	50	2	1	1	1	1	1	Sim	3	(a) Fêmea	7	7	Sem raça definida	(a) Pequeno	(a) Curto	Yes	Yes	1	(b) Ganhou de alguém	adotououganhou	84	>1ano	(c) Entre cerca de 5 meses e 1 ano	Adulto	No		Yes	No	No	No	(a) Público	Sim	Yes	No		"Não tem dinheiro e não sai para a rua"	(c) Cão é deixado em casa para que alguém venha tratar	(a) Menos do que esperava	(d) Nunca	Rarooununca	No	No	Yes
466	Mel	1	1	Feminino	(d) Ensino médio completo (até o 3º ano)	Fundamentaloumédio	50	3	1	1	1	1	0	Não	1	(a) Fêmea	7	7	Raça definida	(b) Médio	(a) Curto	Yes	No		(e) Comprou	(e) Comprou	84	>1ano	(a) Com menos de 1 mês	Filhote	No		Yes	Yes	No	No	(c) Não vacinou	Não	No	No		-	(c) Cão é deixado em casa para que alguém venha tratar	(b) Dentro do esperado	(d) Nunca	Rarooununca	No	No	No
57	Leid	1	1	Feminino	(d) Ensino médio completo (até o 3º ano)	Fundamentaloumédio	52	4	2	>1	1	1	2	Sim	1	(a) Fêmea	7	7	Raça definida	(b) Médio	(b) Longo	Yes	No		(e) Comprou	(e) Comprou	84	>1ano	(b) Entre cerca de 1 e 4 meses	Filhote	Yes	O outro faleceu.	No	No	Yes	No	(a) Público	Sim	Yes	No		Ele não sai de casa.	(b) Cão é levado para a casa de vizinhos, parentes ou amigos	(b) Dentro do esperado	(d) Nunca	Rarooununca	No	No	No
208	Pretinho	1	1	Feminino	(d) Ensino médio completo (até o 3º ano)	Fundamentaloumédio	33	3	2	>1	2	1	1	Sim	1	(b) Macho	8	8	Raça definida	(a) Pequeno	(a) Curto	Yes	No		(e) Comprou	(e) Comprou	96	>1ano	(a) Com menos de 1 mês	Filhote	Yes	O outro morreu por parvovirose.	No	No	Yes	No	(c) Não vacinou	Não	Yes	No		Não tem interesse.	(d) Cão é deixado em casa com os alimentos necessários	(a) Menos do que esperava	(b) Às vezes	Sim	No	No	No
359	Karina	3	>1	Masculino	(d) Ensino médio completo (até o 3º ano)	Fundamentaloumédio	68	3	4	>1	1	2	1	Sim	3	(a) Fêmea	12	12	Sem raça definida	(a) Pequeno	(a) Curto	Yes	No	0	(b) Ganhou de alguém	adotououganhou	144	>1ano	(b) Entre cerca de 1 e 4 meses	Filhote	No	-	Yes	No	Yes	No	(a) Público	Sim	Yes	No		-	(c) Cão é deixado em casa para que alguém venha tratar	(b) Dentro do esperado	(d) Nunca	Rarooununca	No	No	Yes
24	Kika	1	1	Feminino	(d) Ensino médio completo (até o 3º ano)	Fundamentaloumédio	64	1	1	1	0	0	0	Não	1	(a) Fêmea	13	13	Sem raça definida	(a) Pequeno	(b) Longo	Yes	Yes	1	(b) Ganhou de alguém	adotououganhou	156	>1ano	(b) Entre cerca de 1 e 4 meses	Filhote	No		Yes	No	No	No	(a) Público	Sim	Yes	No		Porque não sai de casa.	(c) Cão é deixado em casa para que alguém venha tratar	(b) Dentro do esperado	(d) Nunca	Rarooununca	No	No	No
648	Nina	1	1	Feminino	(e) Nível superior completo	(e) Nível superior comp	50	4	2	>1	1	1	1	Sim	1	(a) Fêmea	2	2	Sem raça definida	(b) Médio	(a) Curto	Yes	No		(a) Pegou da rua	adotououganhou	24	>1ano	(a) Com menos de 1 mês	Filhote	Yes	"Porque gosta de compania"	No	No	No	Yes	(b) Particular	Sim	Yes	No		"Ficava presa no quintal"	(f) Nunca acontece essa situação	(b) Dentro do esperado	(a) Frequentemente	Sim	No	No	Yes
51	Jade	2	>1	Feminino	(e) Nível superior completo	(e) Nível superior comp	60	2	3	>1	2	1	3	Sim	2	(a) Fêmea	2	2	Raça definida	(c) Grande	(a) Curto	Yes	No		(b) Ganhou de alguém	adotououganhou	24	>1ano	(b) Entre cerca de 1 e 4 meses	Filhote	Yes	O outro morreu e gostam muito de cães.	Yes	Yes	Yes	No	(a) Público	Sim	Yes	No		Não tem necessidade.	(c) Cão é deixado em casa para que alguém venha tratar	(a) Menos do que esperava	(a) Frequentemente	Sim	No	No	No
259	Toto	3	>1	Feminino	(e) Nível superior completo	(e) Nível superior comp	51	3	2	>1	2	2	2	Sim	3	(b) Macho	3	3	Sem raça definida	(b) Médio	(a) Curto	No	No		(a) Pegou da rua	adotououganhou	36	>1ano	(b) Entre cerca de 1 e 4 meses	Filhote	No		Yes	Yes	Yes	No	(a) Público	Sim	Yes	No		Sem tempo.	(f) Nunca acontece essa situação	(b) Dentro do esperado	(a) Frequentemente	Sim	No	No	No
526	Nina	2	>1	Feminino	(e) Nível superior completo	(e) Nível superior comp	57	2	2	>1	1	1	1	Sim	2	(a) Fêmea	3	3	Sem raça definida	(b) Médio	(a) Curto	Yes	No		(a) Pegou da rua	adotououganhou	32	>1ano	(b) Entre cerca de 1 e 4 meses	Filhote	No		Yes	No	Yes	No	(c) Não vacinou	Não	Yes	Yes	d) Outro		(c) Cão é deixado em casa para que alguém venha tratar	(a) Menos do que esperava	(d) Nunca	Rarooununca	No	No	Yes
12	Yoda	2	>1	Feminino	(e) Nível superior completo	(e) Nível superior comp	46	4	5	>1	2	1	2	Sim	2	(a) Fêmea	4	4	Raça definida	(c) Grande	(b) Longo	Yes	No		(a) Pegou da rua	adotououganhou	48	>1ano	(b) Entre cerca de 1 e 4 meses	Filhote	No		Yes	Yes	Yes	No	(b) Particular	Sim	Yes	No		Porque já é castrado.	(c) Cão é deixado em casa para que alguém venha tratar	(b) Dentro do esperado	(d) Nunca	Rarooununca	No	No	No
13	Laika	2	>1	Feminino	(e) Nível superior completo	(e) Nível superior comp	46	4	5	>1	2	1	2	Sim	2	(a) Fêmea	5	5	Raça definida	(b) Médio	(b) Longo	Yes	No		(e) Comprou	(e) Comprou	60	>1ano	(b) Entre cerca de 1 e 4 meses	Filhote	No		Yes	Yes	Yes	No	(b) Particular	Sim	Yes	Yes			(c) Cão é deixado em casa para que alguém venha tratar	(b) Dentro do esperado	(d) Nunca	Rarooununca	No	No	No
27	Pitoco	2	>1	Feminino	(e) Nível superior completo	(e) Nível superior comp	59	5	3	>1	3	1	2	Sim	2	(b) Macho	5	5	Sem raça definida	(a) Pequeno	(a) Curto	Yes	Yes	1	(f) Nasceu ali	(f) Nasceu ali	60	>1ano	(a) Com menos de 1 mês	Filhote	No		Yes	No	Yes	No	(b) Particular	Sim	Yes	No		Vai castrar.	(f) Nunca acontece essa situação	(b) Dentro do esperado	(d) Nunca	Rarooununca	No	Yes	No
33	Ted	2	>1	Feminino	(e) Nível superior completo	(e) Nível superior comp	64	2	2	>1	1	2	1	Sim	2	(b) Macho	5	5	Raça definida	(a) Pequeno	(a) Curto	Yes	No		(b) Ganhou de alguém	adotououganhou	60	>1ano	(b) Entre cerca de 1 e 4 meses	Filhote	Yes	Gosta muito de cães.	Yes	Yes	No	No	(a) Público	Sim	Yes	X			(c) Cão é deixado em casa para que alguém venha tratar	(a) Menos do que esperava	(b) Às vezes	Sim	No	No	No
46	Bebel	1	1	Masculino	(e) Nível superior completo	(e) Nível superior comp	40	4	2	>1	0	1	1	Sim	1	(a) Fêmea	8	8	Sem raça definida	(b) Médio	(b) Longo	Yes	No		(b) Ganhou de alguém	adotououganhou	96	>1ano	(a) Com menos de 1 mês	Filhote	No		No	No	Yes	No	(a) Público	Sim	Yes	Yes	(b) Crevisa		(c) Cão é deixado em casa para que alguém venha tratar	(a) Menos do que esperava	(d) Nunca	Rarooununca	No	No	Yes
144	Priscila	2	>1	Feminino	(e) Nível superior completo	(e) Nível superior comp	60	2	3	>1	2	1	3	Sim	2	(a) Fêmea	8	8	Raça definida	(c) Grande	(a) Curto	Yes	No		(b) Ganhou de alguém	adotououganhou	48	>1ano	(d) Adquiriu como adulto	Adulto	Yes	O outro morreu e gostam muito.	Yes	Yes	Yes	No	(a) Público	Sim	Yes	No		Não tem necessidade.	(c) Cão é deixado em casa para que alguém venha tratar	(a) Menos do que esperava	(a) Frequentemente	Sim	No	No	No
525	Maylon	2	>1	Feminino	(e) Nível superior completo	(e) Nível superior comp	57	2	2	>1	1	1	1	Sim	2	(b) Macho	15	15	Sem raça definida	(b) Médio	(a) Curto	Yes	No		(b) Ganhou de alguém	adotououganhou	180	>1ano	(b) Entre cerca de 1 e 4 meses	Filhote	Yes	-	Yes	No	Yes	No	(c) Não vacinou	Não	Yes	No		Não sai para a rua	(c) Cão é deixado em casa para que alguém venha tratar	(a) Menos do que esperava	(d) Nunca	Rarooununca	No	No	Yes
6	Madona	3	>1	Feminino	(b) Ensino Fundamental incompleto (até a 8ª série)	(b) Ensino Fundamental i	68	2	2	>1	0	1	1	Sim	3	(a) Fêmea	X		Sem raça definida	(a) Pequeno	(b) Longo	No	Yes	2	(a) Pegou da rua	adotououganhou	24	>1ano	.	X	No		Yes	No	Yes	No	(a) Público	Sim	Yes	No		Vai castrar.	(c) Cão é deixado em casa para que alguém venha tratar	(b) Dentro do esperado	(b) Às vezes	Sim	Yes	No	No
623	Boby	1	1	Masculino	(b) Ensino Fundamental incompleto (até a 8ª série)	(b) Ensino Fundamental i	57	4	1	1	2	1	1	Sim	1	(b) Macho	Não sabe		Sem raça definida	(a) Pequeno	(a) Curto	Yes	No		(a) Pegou da rua	adotououganhou	36	>1ano	(d) Adquiriu como adulto	Adulto	Yes	"Porque gosta"	No	No	No	Yes	(a) Público	Sim	No	No		Não sabe	(c) Cão é deixado em casa para que alguém venha tratar	(b) Dentro do esperado	(d) Nunca	Rarooununca	No	Yes	No
567	Ed	1	1	Feminino	(b) Ensino Fundamental incompleto (até a 8ª série)	(b) Ensino Fundamental i	53	4	1	1	0	1	1	Sim	1	(b) Macho	2	2	Sem raça definida	(c) Grande	(a) Curto	Yes	No		(b) Ganhou de alguém	adotououganhou	24	>1ano	(b) Entre cerca de 1 e 4 meses	Filhote	Yes	"Porque deu o que tinha e gosta de cão"	No	No	No	Yes	(a) Público	Sim	Yes	No		Não sabe	(d) Cão é deixado em casa com os alimentos necessários	(b) Dentro do esperado	(d) Nunca	Rarooununca	No	No	Yes
446	Duck	4	>1	Masculino	(b) Ensino Fundamental incompleto (até a 8ª série)	(b) Ensino Fundamental i	53	5	1	1	0	1	1	Sim	4	(b) Macho	1 ano e meio	2	Sem raça definida	(c) Grande	(a) Curto	No	No		(a) Pegou da rua	adotououganhou	17	>1ano	(a) Com menos de 1 mês	Filhote	No		No	No	No	Yes	(a) Público	Sim	Yes	No		"Não tem como levar (Distância)"	(c) Cão é deixado em casa para que alguém venha tratar	(b) Dentro do esperado	(c) Raramente	Rarooununca	No	No	No
445	Bilu	4	>1	Masculino	(b) Ensino Fundamental incompleto (até a 8ª série)	(b) Ensino Fundamental i	53	5	1	1	0	1	1	Sim	4	(b) Macho	1 ano e meio	2	Sem raça definida	(b) Médio	(a) Curto	No	No		(a) Pegou da rua	adotououganhou	17	>1ano	(a) Com menos de 1 mês	Filhote	No		No	No	No	Yes	(a) Público	Sim	Yes	No		"Não tem como levar (Distância)"	(c) Cão é deixado em casa para que alguém venha tratar	(b) Dentro do esperado	(c) Raramente	Rarooununca	No	No	Yes
447	Bibi	4	>1	Masculino	(b) Ensino Fundamental incompleto (até a 8ª série)	(b) Ensino Fundamental i	53	5	1	1	0	1	1	Sim	4	(a) Fêmea	1 ano e meio	2	Sem raça definida	(b) Médio	(a) Curto	No	No		(a) Pegou da rua	adotououganhou	17	>1ano	(a) Com menos de 1 mês	Filhote	No		No	No	No	Yes	(a) Público	Sim	Yes	No		"Não tem como levar (distância)"	(c) Cão é deixado em casa para que alguém venha tratar	(b) Dentro do esperado	(c) Raramente	Rarooununca	No	No	No
480	Chiquinha	1	1	Masculino	(b) Ensino Fundamental incompleto (até a 8ª série)	(b) Ensino Fundamental i	73	3	2	>1	0	1	1	Sim	1	(a) Fêmea	2	2	Sem raça definida	(b) Médio	(a) Curto	Yes	No		(a) Pegou da rua	adotououganhou	24	>1ano	(b) Entre cerca de 1 e 4 meses	Filhote	No		Yes	No	No	No	(b) Particular	Sim	Yes	No		-	(d) Cão é deixado em casa com os alimentos necessários	(b) Dentro do esperado	(d) Nunca	Rarooununca	No	No	No
268	Dalila	2	>1	Feminino	(b) Ensino Fundamental incompleto (até a 8ª série)	(b) Ensino Fundamental i	64	1	2	>1	0	1	0	Não	2	(a) Fêmea	4	4	Sem raça definida	(a) Pequeno	(a) Curto	No	No		(b) Ganhou de alguém	adotououganhou	48	>1ano	(b) Entre cerca de 1 e 4 meses	Filhote	No		Yes	No	No	No	(a) Público	Sim	Yes	No		Fica presa.	(c) Cão é deixado em casa para que alguém venha tratar	(a) Menos do que esperava	(b) Às vezes	Sim	No	No	No
267	Kika	2	>1	Feminino	(b) Ensino Fundamental incompleto (até a 8ª série)	(b) Ensino Fundamental i	64	1	2	>1	0	1	0	Não	2	(a) Fêmea	4	4	Sem raça definida	(b) Médio	(a) Curto	No	No		(a) Pegou da rua	adotououganhou	48	>1ano	(b) Entre cerca de 1 e 4 meses	Filhote	No		Yes	No	No	No	(a) Público	Sim	Yes	No		Fica presa.	(c) Cão é deixado em casa para que alguém venha tratar	(a) Menos do que esperava	(b) Às vezes	Sim	No	No	No
614	Wiski	1	1	Masculino	(b) Ensino Fundamental incompleto (até a 8ª série)	(b) Ensino Fundamental i	58	3	1	1	0	1	2	Sim	1	(b) Macho	4	4	Sem raça definida	(b) Médio	(a) Curto	Yes	Yes	1	(a) Pegou da rua	adotououganhou	48	>1ano	(a) Com menos de 1 mês	Filhote	No	Ficou com dó do cão de rua	Yes	No	No	No	(a) Público	Sim	Yes	No		Não tem necessidade	(c) Cão é deixado em casa para que alguém venha tratar	(b) Dentro do esperado	(d) Nunca	Rarooununca	No	No	Yes
610	Lessie	2	>1	Masculino	(b) Ensino Fundamental incompleto (até a 8ª série)	(b) Ensino Fundamental i	44	4	2	>1	0	1	1	Sim	2	(a) Fêmea	5	5	Sem raça definida	(b) Médio	(a) Curto	Yes	No		(b) Ganhou de alguém	adotououganhou	60	>1ano	(a) Com menos de 1 mês	Filhote	No		No	No	No	Yes	(a) Público	Sim	Yes	No		Não tem condições	(c) Cão é deixado em casa para que alguém venha tratar	(a) Menos do que esperava	(d) Nunca	Rarooununca	No	No	Yes
150	Bilu	2	>1	Feminino	(b) Ensino Fundamental incompleto (até a 8ª série)	(b) Ensino Fundamental i	40	4	1	1	1	1	0	Não	2	(b) Macho	5	5	Sem raça definida	(a) Pequeno	.	Yes	No		(b) Ganhou de alguém	adotououganhou	60	>1ano	(b) Entre cerca de 1 e 4 meses	Filhote	No		No	No	No	Yes	(c) Não vacinou	Não	Yes	No		Não sabe sobre.	(c) Cão é deixado em casa para que alguém venha tratar	(a) Menos do que esperava	(b) Às vezes	Sim	Yes	No	No
609	Bethoven	2	>1	Masculino	(b) Ensino Fundamental incompleto (até a 8ª série)	(b) Ensino Fundamental i	44	4	2	>1	0	1	1	Sim	2	(b) Macho	6	6	Sem raça definida	(a) Pequeno	(a) Curto	Yes	No		(b) Ganhou de alguém	adotououganhou	72	>1ano	(a) Com menos de 1 mês	Filhote	No		No	No	No	Yes	(a) Público	Sim	Yes	No		Não tem condições	(c) Cão é deixado em casa para que alguém venha tratar	(a) Menos do que esperava	(d) Nunca	Rarooununca	No	No	Yes
149	Negão	2	>1	Feminino	(b) Ensino Fundamental incompleto (até a 8ª série)	(b) Ensino Fundamental i	40	4	1	1	1	1	0	Não	2	(b) Macho	Não sabe, mais de 5 anos.	6	Sem raça definida	(b) Médio	.	Yes	No		(a) Pegou da rua	adotououganhou	60	>1ano	(b) Entre cerca de 1 e 4 meses	Filhote	No		No	No	No	Yes	(a) Público	Sim	Yes	No		Não sabe sobre.	(c) Cão é deixado em casa para que alguém venha tratar	(a) Menos do que esperava	(b) Às vezes	Sim	Yes	No	No
124	Laila	1	1	Feminino	(b) Ensino Fundamental incompleto (até a 8ª série)	(b) Ensino Fundamental i	71	1	1	1	0	0	0	Não	1	(a) Fêmea	8	8	Raça definida	(c) Grande	(a) Curto	Yes	No		(b) Ganhou de alguém	adotououganhou	96	>1ano	(b) Entre cerca de 1 e 4 meses	Filhote	No		No	No	No	Yes	(a) Público	Sim	Yes	No		Não falou o motivo.	(c) Cão é deixado em casa para que alguém venha tratar	(a) Menos do que esperava	(b) Às vezes	Sim	No	No	No
377	Tiu	1	1	Feminino	(b) Ensino Fundamental incompleto (até a 8ª série)	(b) Ensino Fundamental i	64	2	1	1	0	1	1	Sim	1	(b) Macho	12	12	Sem raça definida	(b) Médio	(b) Longo	Yes	No	0	(b) Ganhou de alguém	adotououganhou	144	>1ano	(b) Entre cerca de 1 e 4 meses	Filhote	Yes	"Morte"	No	No	No	Yes	(a) Público	Sim	Yes	No		"Só fica preso"	(c) Cão é deixado em casa para que alguém venha tratar	(b) Dentro do esperado	(d) Nunca	Rarooununca	No	No	No
296	Marron	5	>1	Feminino	(c) Ensino Fundamental completo (até a 8ª série)	Fundamentaloumédio	39	9	1	1	3	1	0	Não	5	(b) Macho	Não sabe.		Sem raça definida	(b) Médio	(a) Curto	No	Yes	4	(a) Pegou da rua	adotououganhou	60	>1ano	(a) Com menos de 1 mês	Filhote	No		No	No	No	Yes	(a) Público	Sim	Yes	No		Faltou informação sobre.	(c) Cão é deixado em casa para que alguém venha tratar	(b) Dentro do esperado	(c) Raramente	Rarooununca	No	No	No
298	Belinha	5	>1	Feminino	(c) Ensino Fundamental completo (até a 8ª série)	Fundamentaloumédio	39	9	1	1	3	1	0	Não	5	(a) Fêmea	Não sabe.		Sem raça definida	(b) Médio	(a) Curto	No	Yes	4	(a) Pegou da rua	adotououganhou	60	>1ano	(a) Com menos de 1 mês	Filhote	No		No	No	No	Yes	(a) Público	Sim	Yes	No		Faltou informação sobre.	(c) Cão é deixado em casa para que alguém venha tratar	(b) Dentro do esperado	(c) Raramente	Rarooununca	No	No	No
117	Nick	1	1	Feminino	(c) Ensino Fundamental completo (até a 8ª série)	Fundamentaloumédio	50	4	1	1	0	0	1	Sim	1	(b) Macho	4	4	Sem raça definida	(b) Médio	(a) Curto	Yes	No		(b) Ganhou de alguém	adotououganhou	48	>1ano	(b) Entre cerca de 1 e 4 meses	Filhote	No		No	No	No	Yes	(a) Público	Sim	Yes	No		Tem que levar e é difícil.	(f) Nunca acontece essa situação	(a) Menos do que esperava	(b) Às vezes	Sim	No	No	No
686	Bingo	1	1	Masculino	(c) Ensino Fundamental completo (até a 8ª série)	Fundamentaloumédio	60	2	1	1	1	1	2	Sim	1	(b) Macho	18	18	Sem raça definida	(b) Médio	(b) Longo	Yes	No		(b) Ganhou de alguém	adotououganhou	216	>1ano	(b) Entre cerca de 1 e 4 meses	Filhote	No		Yes	Yes	Yes	No	(a) Público	Sim	Yes	No		"Sem motivos"	(c) Cão é deixado em casa para que alguém venha tratar	(b) Dentro do esperado	(d) Nunca	Rarooununca	No	No	No
545	Luna	1	1	Masculino	(d) Ensino médio completo (até o 3º ano)	Fundamentaloumédio	28	6	2	>1	1	1	0	Não	1	(a) Fêmea	Não Sabe		Sem raça definida	(a) Pequeno	(a) Curto	Yes	No		(b) Ganhou de alguém	adotououganhou	24	>1ano	(d) Adquiriu como adulto	Adulto	No		No	No	No	Yes	(a) Público	Sim	No	No		"Não sai na rua"	(f) Nunca acontece essa situação	(a) Menos do que esperava	(b) Às vezes	Sim	No	No	Yes
293	Puca	3	>1	Masculino	(d) Ensino médio completo (até o 3º ano)	Fundamentaloumédio	20	4	2	>1	1	1	0	Não	3	(a) Fêmea	Não sabe.		Raça definida	(c) Grande	(b) Longo	Yes	No		(b) Ganhou de alguém	adotououganhou	48	>1ano	(a) Com menos de 1 mês	Filhote	Yes	O outro morreu.	No	No	Yes	No	(a) Público	Sim	Yes	X		Não se interessa.	(d) Cão é deixado em casa com os alimentos necessários	(a) Menos do que esperava	(c) Raramente	Rarooununca	No	No	No
295	Kika	3	>1	Masculino	(d) Ensino médio completo (até o 3º ano)	Fundamentaloumédio	20	4	2	>1	1	1	0	Não	3	(a) Fêmea	Não sabe.		Raça definida	(a) Pequeno	(a) Curto	Yes	No		(b) Ganhou de alguém	adotououganhou	72	>1ano	(a) Com menos de 1 mês	Filhote	Yes	O outro morreu.	No	No	Yes	No	(a) Público	Sim	Yes	No		Não se interessa.	(d) Cão é deixado em casa com os alimentos necessários	(a) Menos do que esperava	(c) Raramente	Rarooununca	No	No	No
163	Dudu	2	>1	Feminino	(d) Ensino médio completo (até o 3º ano)	Fundamentaloumédio	46	4	1	1	1	1	1	Sim	2	(b) Macho	Não sabe.		Sem raça definida	(b) Médio	(b) Longo	Yes	No		(d) Feiras de adoção	adotououganhou	24	>1ano	(b) Entre cerca de 1 e 4 meses	Filhote	No		Yes	No	Yes	No	(a) Público	Sim	Yes	No		Acha que não precisa, macho.	(b) Cão é levado para a casa de vizinhos, parentes ou amigos	(a) Menos do que esperava	(c) Raramente	Rarooununca	No	No	No
297	Branco	5	>1	Feminino	(d) Ensino médio completo (até o 3º ano)	Fundamentaloumédio	39	9	1	1	3	1	0	Não	5	(b) Macho	Não sabe.		Sem raça definida	(b) Médio	(a) Curto	No	Yes	4	(a) Pegou da rua	adotououganhou	60	>1ano	(a) Com menos de 1 mês	Filhote	No		No	No	No	Yes	(a) Público	Sim	Yes	No		Faltou informação sobre.	(c) Cão é deixado em casa para que alguém venha tratar	(b) Dentro do esperado	(b) Às vezes	Sim	No	No	No
148	Mel	1	1	Masculino	(d) Ensino médio completo (até o 3º ano)	Fundamentaloumédio	33	6	2	>1	1	1	1	Sim	1	(a) Fêmea	2	2	Sem raça definida	(a) Pequeno	(a) Curto	Yes	No		(b) Ganhou de alguém	adotououganhou	24	>1ano	(a) Com menos de 1 mês	Filhote	No		No	No	No	Yes	(c) Não vacinou	Não	No	No		Não sabe.	(c) Cão é deixado em casa para que alguém venha tratar	(b) Dentro do esperado	(d) Nunca	Rarooununca	No	Yes	No
684	Valente	1	1	Feminino	(d) Ensino médio completo (até o 3º ano)	Fundamentaloumédio	36	3	1	1	0	0	1	Sim	1	(b) Macho	2	2	Sem raça definida	(b) Médio	(a) Curto	Yes	Yes	1	(b) Ganhou de alguém	adotououganhou	24	>1ano	(a) Com menos de 1 mês	Filhote	No		No	No	No	Yes	(a) Público	Sim	Yes	No		Sem informações	(d) Cão é deixado em casa com os alimentos necessários	(a) Menos do que esperava	(b) Às vezes	Sim	No	No	Yes
597	Mika	2	>1	Masculino	(d) Ensino médio completo (até o 3º ano)	Fundamentaloumédio	60	2	1	1	0	1	1	Sim	2	(a) Fêmea	3	3	Raça definida	(a) Pequeno	(a) Curto	Yes	No		(f) Nasceu ali	(f) Nasceu ali	36	>1ano	(a) Com menos de 1 mês	Filhote	Yes	"Deixou no lugar da mãe"	No	No	No	Yes	(a) Público	Sim	Yes	No		"Castrar não é bom, costuma dar doença"	(c) Cão é deixado em casa para que alguém venha tratar	(b) Dentro do esperado	(d) Nunca	Rarooununca	No	No	No
375	Pintada	2	>1	Feminino	(d) Ensino médio completo (até o 3º ano)	Fundamentaloumédio	33	5	2	>1	0	0	1	Sim	2	(a) Fêmea	3	3	Sem raça definida	(a) Pequeno	(a) Curto	Yes	No	0	(b) Ganhou de alguém	adotououganhou	36	>1ano	(a) Com menos de 1 mês	Filhote	No		No	No	No	Yes	(a) Público	Sim	Yes	No		"Porque nunca entraram no cio"	(b) Cão é levado para a casa de vizinhos, parentes ou amigos	(a) Menos do que esperava	(d) Nunca	Rarooununca	Yes	No	No
376	Marrom	2	>1	Feminino	(d) Ensino médio completo (até o 3º ano)	Fundamentaloumédio	33	5	2	>1	0	1	1	Sim	2	(a) Fêmea	3	3	Sem raça definida	(a) Pequeno	(a) Curto	Yes	No	0	(b) Ganhou de alguém	adotououganhou	36	>1ano	(a) Com menos de 1 mês	Filhote	No		No	No	No	Yes	(a) Público	Sim	Yes	No		"Porque nunca entrou no cio"	(b) Cão é levado para a casa de vizinhos, parentes ou amigos	(a) Menos do que esperava	(d) Nunca	Rarooununca	Yes	No	No
598	Emily	2	>1	Masculino	(d) Ensino médio completo (até o 3º ano)	Fundamentaloumédio	60	2	1	1	0	1	1	Sim	2	(a) Fêmea	4	4	Raça definida	(a) Pequeno	(a) Curto	Yes	No		(f) Nasceu ali	(f) Nasceu ali	48	>1ano	(a) Com menos de 1 mês	Filhote	Yes	"Deixou no lugar da mãe"	No	No	No	Yes	(a) Público	Sim	Yes	No		"Castrar não é bom, costuma dar doenças."	(c) Cão é deixado em casa para que alguém venha tratar	.	(d) Nunca	Rarooununca	No	No	No
226	Black	2	>1	Masculino	(d) Ensino médio completo (até o 3º ano)	Fundamentaloumédio	58	3	4	>1	1	1	1	Sim	2	(b) Macho	4	4	Sem raça definida	(c) Grande	(a) Curto	No	No		(b) Ganhou de alguém	adotououganhou	48	>1ano	(b) Entre cerca de 1 e 4 meses	Filhote	Yes	Idade.	No	No	Yes	No	(a) Público	Sim	X	No		Não tem. (Não completou a resposta).	(c) Cão é deixado em casa para que alguém venha tratar	(c) Mais difícil do que esperava	(d) Nunca	Rarooununca	No	No	No
3	Meg	1	1	Masculino	(d) Ensino médio completo (até o 3º ano)	Fundamentaloumédio	27	4	1	1	0	0	1	Sim	1	(a) Fêmea	4	4	Sem raça definida	(b) Médio	(a) Curto	No	No		(b) Ganhou de alguém	adotououganhou	48	>1ano	(b) Entre cerca de 1 e 4 meses	Filhote	Yes	Gosta muito de cães.	No	Yes	No	No	(a) Público	Sim	Yes	No		Ela não sai de casa.	(c) Cão é deixado em casa para que alguém venha tratar	(a) Menos do que esperava	(d) Nunca	Rarooununca	No	No	No
312	Tigre	2	>1	Feminino	(d) Ensino médio completo (até o 3º ano)	Fundamentaloumédio	66	3	2	>1	1	1	2	Sim	2	(b) Macho	4	4	Sem raça definida	(c) Grande	(a) Curto	Yes	No		(a) Pegou da rua	adotououganhou	48	>1ano	(a) Com menos de 1 mês	Filhote	No		No	No	Yes	No	(a) Público	Sim	Yes	No		Não sabe.	(c) Cão é deixado em casa para que alguém venha tratar	(b) Dentro do esperado	(c) Raramente	Rarooununca	No	Yes	No
77	Lillica	8	>1	Masculino	(d) Ensino médio completo (até o 3º ano)	Fundamentaloumédio	39	3	2	>1	1	1	2	Sim	8	(a) Fêmea	4	4	Sem raça definida	(a) Pequeno	(a) Curto	Yes	No		(a) Pegou da rua	adotououganhou	48	>1ano	(b) Entre cerca de 1 e 4 meses	Filhote	Yes	Outro morreu.	No	No	Yes	No	(c) Não vacinou	Não	Yes	No			(c) Cão é deixado em casa para que alguém venha tratar	(c) Mais difícil do que esperava	(c) Raramente	Rarooununca	No	No	Yes
76	Betowen	8	>1	Masculino	(d) Ensino médio completo (até o 3º ano)	Fundamentaloumédio	39	3	2	>1	1	1	2	Sim	8	(b) Macho	4	4	Sem raça definida	(a) Pequeno	(a) Curto	Yes	No		(a) Pegou da rua	adotououganhou	48	>1ano	(b) Entre cerca de 1 e 4 meses	Filhote	Yes	Outro morreu.	No	No	Yes	No	(c) Não vacinou	Não	Yes	Yes	(b) Crevisa		(c) Cão é deixado em casa para que alguém venha tratar	(c) Mais difícil do que esperava	(c) Raramente	Rarooununca	No	No	Yes
186	Sansão		X	Feminino	(d) Ensino médio completo (até o 3º ano)	Fundamentaloumédio	39	4	1	1	0	1	1	Sim		(b) Macho	5	5	Sem raça definida	(c) Grande	(a) Curto	Yes	No		(b) Ganhou de alguém	adotououganhou	60	>1ano	(b) Entre cerca de 1 e 4 meses	Filhote	Yes	Os outros morreram.	No	No	No	Yes	(a) Público	Sim	Yes	No		Não tem motivos.	(c) Cão é deixado em casa para que alguém venha tratar	(a) Menos do que esperava	(d) Nunca	Rarooununca	No	No	Yes
80	Princesa	8	>1	Masculino	(d) Ensino médio completo (até o 3º ano)	Fundamentaloumédio	39	3	2	>1	1	1	2	Sim	8	(a) Fêmea	5	5	Sem raça definida	(b) Médio	(a) Curto	Yes	No		(a) Pegou da rua	adotououganhou	60	>1ano	(b) Entre cerca de 1 e 4 meses	Filhote	Yes	O outro morreu.	No	No	Yes	No	(c) Não vacinou	Não	Yes	No			(c) Cão é deixado em casa para que alguém venha tratar	(c) Mais difícil do que esperava	(c) Raramente	Rarooununca	No	No	Yes
82	Amiga	8	>1	Masculino	(d) Ensino médio completo (até o 3º ano)	Fundamentaloumédio	39	3	2	>1	1	1	2	Sim	8	(a) Fêmea	5	5	Sem raça definida	(b) Médio	(a) Curto	Yes	No		(a) Pegou da rua	adotououganhou	60	>1ano	(b) Entre cerca de 1 e 4 meses	Filhote	Yes	O outro morreu.	No	No	Yes	No	(c) Não vacinou	Não	Yes	Yes	(b) Crevisa		(c) Cão é deixado em casa para que alguém venha tratar	(c) Mais difícil do que esperava	(c) Raramente	Rarooununca	Yes	No	No
185	Salsicha	2	>1	Feminino	(d) Ensino médio completo (até o 3º ano)	Fundamentaloumédio	39	4	1	1	0	1	1	Sim	2	(b) Macho	6	6	Raça definida	(a) Pequeno	(a) Curto	Yes	No		(b) Ganhou de alguém	adotououganhou	72	>1ano	(b) Entre cerca de 1 e 4 meses	Filhote	Yes	Os outros morreram.	No	No	No	Yes	(a) Público	Sim	Yes	No		Não tem motivos.	(c) Cão é deixado em casa para que alguém venha tratar	(a) Menos do que esperava	(d) Nunca	Rarooununca	Yes	No	No
78	Pitty	8	>1	Masculino	(d) Ensino médio completo (até o 3º ano)	Fundamentaloumédio	39	3	2	>1	1	1	2	Sim	8	(a) Fêmea	6	6	Sem raça definida	(b) Médio	(a) Curto	Yes	No		(a) Pegou da rua	adotououganhou	72	>1ano	(b) Entre cerca de 1 e 4 meses	Filhote	Yes	Outro morreu.	No	No	Yes	No	(c) Não vacinou	Não	Yes	No			(c) Cão é deixado em casa para que alguém venha tratar	(c) Mais difícil do que esperava	(c) Raramente	Rarooununca	No	No	Yes
79	Neném	8	>1	Masculino	(d) Ensino médio completo (até o 3º ano)	Fundamentaloumédio	39	3	2	>1	1	1	2	Sim	8	(b) Macho	10	10	Sem raça definida	(b) Médio	(b) Longo	Yes	No		(a) Pegou da rua	adotououganhou	120	>1ano	(b) Entre cerca de 1 e 4 meses	Filhote	Yes	Outro morreu	No	No	Yes	No	(c) Não vacinou	Não	Yes	No			(c) Cão é deixado em casa para que alguém venha tratar	(c) Mais difícil do que esperava	(c) Raramente	Rarooununca	No	No	Yes
81	Vitória	8	>1	Feminino	(d) Ensino médio completo (até o 3º ano)	Fundamentaloumédio	39	3	2	>1	1	1	2	Sim	8	(a) Fêmea	13	13	Sem raça definida	(a) Pequeno	(a) Curto	Yes	No		(a) Pegou da rua	adotououganhou	156	>1ano	(b) Entre cerca de 1 e 4 meses	Filhote	Yes	O outro morreu.	No	No	Yes	No	(c) Não vacinou	Não	Yes	Yes	(b) Crevisa		(c) Cão é deixado em casa para que alguém venha tratar	(c) Mais difícil do que esperava	(c) Raramente	Rarooununca	Yes	No	No
75	Pituquinha	8	>1	Masculino	(d) Ensino médio completo (até o 3º ano)	Fundamentaloumédio	39	3	2	>1	1	1	2	Sim	8	(a) Fêmea	14	14	Sem raça definida	(a) Pequeno	(a) Curto	Yes	No		(b) Ganhou de alguém	adotououganhou	168	>1ano	(b) Entre cerca de 1 e 4 meses	Filhote	Yes	Morte do anterior.	No	No	Yes	No	(c) Não vacinou	Não	Yes	Yes	(a) Veterinário particular		(c) Cão é deixado em casa para que alguém venha tratar	(c) Mais difícil do que esperava	(c) Raramente	Rarooununca	No	No	Yes
575	BIsteca	6	>1	Masculino	(d) Ensino médio completo (até o 3º ano)	Fundamentaloumédio	56	7	2	>1	3	1	4	Sim	6	(a) Fêmea	14	14	Raça definida	(a) Pequeno	(b) Longo	Yes	No		(b) Ganhou de alguém	adotououganhou	168	>1ano	(a) Com menos de 1 mês	Filhote	Yes	Gosta de cães	Yes	Yes	Yes	No	(a) Público	Sim	Yes	No		"As fêmeas ficam fechadas"	(c) Cão é deixado em casa para que alguém venha tratar	(b) Dentro do esperado	(d) Nunca	Rarooununca	No	No	Yes
576	Loren	6	>1	Masculino	(d) Ensino médio completo (até o 3º ano)	Fundamentaloumédio	56	7	2	>1	3	1	4	Sim	6	(a) Fêmea	14	14	Raça definida	(a) Pequeno	(a) Curto	Yes	No		(b) Ganhou de alguém	adotououganhou	168	>1ano	(a) Com menos de 1 mês	Filhote	Yes	Gosta de cães	Yes	Yes	Yes	No	(a) Público	Sim	Yes	No		As fêmeas ficam fechadas	(c) Cão é deixado em casa para que alguém venha tratar	(b) Dentro do esperado	(d) Nunca	Rarooununca	No	No	Yes
540	Sabiá	2	>1	Feminino	(a) Nenhuma	(a) Nenhuma	40	5	1	1	0	1	0	Não	2	(b) Macho	1 ano e 4 meses	1	Sem raça definida	(a) Pequeno	(a) Curto	Yes	Yes	2	(b) Ganhou de alguém	adotououganhou	16	>1ano	(a) Com menos de 1 mês	Filhote	Yes	Porque gosta	No	No	No	Yes	(a) Público	Sim	Yes	No		"Não sabe onde levar"	(d) Cão é deixado em casa com os alimentos necessários	(b) Dentro do esperado	(d) Nunca	Rarooununca	No	No	Yes
628	Neguinho	4	>1	Masculino	(a) Nenhuma	(a) Nenhuma	55	2	2	>1	1	1	1	Sim	4	(b) Macho	5	5	Raça definida	(a) Pequeno	(a) Curto	Yes	No		(f) Nasceu ali	(f) Nasceu ali	60	>1ano	(a) Com menos de 1 mês	Filhote	No		No	No	Yes	No	(a) Público	Sim	Yes	No		Está pensando	(c) Cão é deixado em casa para que alguém venha tratar	(b) Dentro do esperado	(d) Nunca	Rarooununca	No	No	Yes
626	Toxinha	4	>1	Masculino	(a) Nenhuma	(a) Nenhuma	55	2	2	>1	1	1	1	Sim	4	(a) Fêmea	7	7	Raça definida	(a) Pequeno	(a) Curto	Yes	No		(f) Nasceu ali	(f) Nasceu ali	84	>1ano	(a) Com menos de 1 mês	Filhote	No		No	No	Yes	No	(a) Público	Sim	Yes	No		Está pensando	(c) Cão é deixado em casa para que alguém venha tratar	(b) Dentro do esperado	(d) Nunca	Rarooununca	No	No	Yes
539	Joe	2	>1	Feminino	(a) Nenhuma	(a) Nenhuma	40	5	1	1	0	1	0	Não	2	(b) Macho	7	7	Sem raça definida	(a) Pequeno	(a) Curto	Yes	Yes	2	(a) Pegou da rua	adotououganhou	84	>1ano	(a) Com menos de 1 mês	Filhote	Yes	Porque gosta	No	No	No	Yes	(a) Público	Sim	Yes	No		"Porque não sabe onde levar"	(d) Cão é deixado em casa com os alimentos necessários	(b) Dentro do esperado	(d) Nunca	Rarooununca	No	No	Yes
625	Bolinha	4	>1	Masculino	(a) Nenhuma	(a) Nenhuma	55	2	2	>1	1	1	1	Sim	4	(b) Macho	10	10	Raça definida	(a) Pequeno	(a) Curto	Yes	No		(f) Nasceu ali	(f) Nasceu ali	120	>1ano	(a) Com menos de 1 mês	Filhote	No		No	No	Yes	No	(a) Público	Sim	Yes	Yes	(b) Crevisa		(c) Cão é deixado em casa para que alguém venha tratar	(b) Dentro do esperado	(d) Nunca	Rarooununca	No	No	Yes
627	Duda	4	>1	Masculino	(a) Nenhuma	(a) Nenhuma	55	2	2	>1	1	1	1	Sim	4	(a) Fêmea	14	14	Raça definida	(a) Pequeno	(a) Curto	Yes	No		(f) Nasceu ali	(f) Nasceu ali	156	>1ano	(a) Com menos de 1 mês	Filhote	No		No	No	Yes	No	(a) Público	Sim	Yes	No		Porque está velha	(c) Cão é deixado em casa para que alguém venha tratar	(b) Dentro do esperado	(d) Nunca	Rarooununca	No	No	Yes
241	Pelé	2	>1	Masculino	(b) Ensino Fundamental incompleto (até a 8ª série)	(b) Ensino Fundamental i	58	9	1	1	1	2	0	Não	2	(b) Macho	43620		Sem raça definida	(a) Pequeno	(a) Curto	No	No		(b) Ganhou de alguém	adotououganhou	60	>1ano	(b) Entre cerca de 1 e 4 meses	Filhote	Yes	Idade	Yes	No	No	No	(a) Público	Sim	No	No		Não tem contato com outros animais.	(d) Cão é deixado em casa com os alimentos necessários	(a) Menos do que esperava	(d) Nunca	Rarooununca	No	No	No
695	Tuk	2	>1	Masculino	(b) Ensino Fundamental incompleto (até a 8ª série)	(b) Ensino Fundamental i	54	2	1	1	1	0	0	Não	2	(b) Macho	Não sabe		Raça definida	(c) Grande	(b) Longo	Yes	Yes	1	(b) Ganhou de alguém	adotououganhou	24	>1ano	(d) Adquiriu como adulto	Adulto	Yes	"Porque gosta"	No	No	No	Yes	(a) Público	Sim	Yes	No		Não quis	(f) Nunca acontece essa situação	(a) Menos do que esperava	(b) Às vezes	Sim	Yes	No	No
97	Bidu	1	1	Masculino	(b) Ensino Fundamental incompleto (até a 8ª série)	(b) Ensino Fundamental i	43	4	1	1	0	0	0	Não	1	(b) Macho	Não sabe		Sem raça definida	(a) Pequeno	(b) Longo	Yes	No		(a) Pegou da rua	adotououganhou	24	>1ano	(d) Adquiriu como adulto	Adulto	Yes	O outro morreu e gostam de cães.	No	No	No	Yes	(a) Público	Sim	Yes	No		Não teve oportunidade	(f) Nunca acontece essa situação	(a) Menos do que esperava	(d) Nunca	Rarooununca	No	No	No
701	Totó	2	>1	Feminino	(b) Ensino Fundamental incompleto (até a 8ª série)	(b) Ensino Fundamental i	67	1	1	1	1	1	0	Não	2	(b) Macho	Não sabe		Raça definida	(a) Pequeno	(a) Curto	Yes	No		(a) Pegou da rua	adotououganhou	48	>1ano	(d) Adquiriu como adulto	Adulto	Yes	"O filho gostava"	No	No	No	Yes	(a) Público	Sim	Yes	No		Só fica em casa	(d) Cão é deixado em casa com os alimentos necessários	(c) Mais difícil do que esperava	(d) Nunca	Rarooununca	No	No	No
696	Nega	2	>1	Masculino	(b) Ensino Fundamental incompleto (até a 8ª série)	(b) Ensino Fundamental i	54	2	1	1	1	0	0	Não	2	(a) Fêmea	Não sabe		Sem raça definida	(c) Grande	(a) Curto	Yes	Yes	1	(a) Pegou da rua	adotououganhou	108	>1ano	(d) Adquiriu como adulto	Adulto	Yes	Porque gosta	No	No	No	Yes	(a) Público	Sim	Yes	No		Não quis	(f) Nunca acontece essa situação	(a) Menos do que esperava	(b) Às vezes	Sim	Yes	No	No
213	Negão	1	1	Masculino	(b) Ensino Fundamental incompleto (até a 8ª série)	(b) Ensino Fundamental i	60	3	1	1	0	1	0	Não	1	(b) Macho	Não sabe.		Sem raça definida	(b) Médio	(b) Longo	Yes	Yes	1	(a) Pegou da rua	adotououganhou	24	>1ano	(c) Entre cerca de 5 meses e 1 ano	Adulto	X	Q. 19 - em branco	No	No	No	Yes	(a) Público	Sim	Yes	No		Falta de informação.	(e) Não é tomado nenhum cuidado especial	(b) Dentro do esperado	(b) Às vezes	Sim	No	No	Yes
158	Leão	3	>1	Masculino	(b) Ensino Fundamental incompleto (até a 8ª série)	(b) Ensino Fundamental i	62	5	1	1	0	1	1	Sim	3	(b) Macho	Não sabe.		Sem raça definida	(c) Grande	(a) Curto	Yes	No		(b) Ganhou de alguém	adotououganhou	24	>1ano	(b) Entre cerca de 1 e 4 meses	Filhote	No		No	No	No	Yes	(a) Público	Sim	Yes	No		Não acha necessário.	(f) Nunca acontece essa situação	(c) Mais difícil do que esperava	(c) Raramente	Rarooununca	No	Yes	No
68	Lup	2	>1	Feminino	(b) Ensino Fundamental incompleto (até a 8ª série)	(b) Ensino Fundamental i	55	5	2	>1	1	1	1	Sim	2	(b) Macho	1,5	1	Raça definida	(a) Pequeno	(a) Curto	Yes	Yes		(e) Comprou	(e) Comprou	18	>1ano	(b) Entre cerca de 1 e 4 meses	Filhote	No		No	No	Yes	No	(a) Público	Sim	Yes	No		Não querem.	(f) Nunca acontece essa situação	(a) Menos do que esperava	(d) Nunca	Rarooununca	No	No	No
42	Meg	4	>1	Feminino	(b) Ensino Fundamental incompleto (até a 8ª série)	(b) Ensino Fundamental i	38	4	1	1	1	1	1	Sim	4	(a) Fêmea	1,5	1	Raça definida	(a) Pequeno	(b) Longo	Yes	No		(e) Comprou	(e) Comprou	17	>1ano	(b) Entre cerca de 1 e 4 meses	Filhote	Yes	Gosta muito de cães.	No	No	Yes	No	(a) Público	Sim	Yes	Yes		Não teve tempo, mas quer castrar.	(f) Nunca acontece essa situação	(b) Dentro do esperado	(d) Nunca	Rarooununca	No	No	No
41	Manelique	4	>1	Feminino	(b) Ensino Fundamental incompleto (até a 8ª série)	(b) Ensino Fundamental i	38	4	1	1	1	1	1	Sim	4	(a) Fêmea	1,5	1	Raça definida	(a) Pequeno	(b) Longo	Yes	No		(f) Nasceu ali	(f) Nasceu ali	18	>1ano	(a) Com menos de 1 mês	Filhote	Yes	Gosta muito de cães.	No	No	Yes	No	(a) Público	Sim	Yes	No		Não teve tempo, mas quer castrar.	(f) Nunca acontece essa situação	(b) Dentro do esperado	(d) Nunca	Rarooununca	No	No	No
69	Kika	2	>1	Feminino	(b) Ensino Fundamental incompleto (até a 8ª série)	(b) Ensino Fundamental i	55	5	2	>1	1	1	1	Sim	2	(a) Fêmea	1,5	1	Raça definida	(a) Pequeno	(a) Curto	Yes	Yes	1	(b) Ganhou de alguém	adotououganhou	18	>1ano	(b) Entre cerca de 1 e 4 meses	Filhote	No		No	No	Yes	No	(a) Público	Sim	Yes	No		Não querem.	(f) Nunca acontece essa situação	(a) Menos do que esperava	(d) Nunca	Rarooununca	No	No	No
290	Life	1	1	Feminino	(b) Ensino Fundamental incompleto (até a 8ª série)	(b) Ensino Fundamental i	73	1	2	>1	0	1	0	Não	1	(a) Fêmea	1	1	Raça definida	(a) Pequeno	(a) Curto	No	No		(b) Ganhou de alguém	adotououganhou	13	>1ano	(b) Entre cerca de 1 e 4 meses	Filhote	No		No	No	No	Yes	(a) Público	Sim	Yes	No		Por não saber onde castrar.	(c) Cão é deixado em casa para que alguém venha tratar	(b) Dentro do esperado	(d) Nunca	Rarooununca	No	No	Yes
40	Theu	4	>1	Feminino	(b) Ensino Fundamental incompleto (até a 8ª série)	(b) Ensino Fundamental i	38	4	1	1	1	1	1	Sim	4	(b) Macho	2	2	Raça definida	(a) Pequeno	(b) Longo	Yes	No		(e) Comprou	(e) Comprou	24	>1ano	(b) Entre cerca de 1 e 4 meses	Filhote	Yes	Gosta de cães.	No	No	Yes	No	(a) Público	Sim	Yes	No		Não teve tempo, mas quer castrar.	(f) Nunca acontece essa situação	(b) Dentro do esperado	(d) Nunca	Rarooununca	No	No	No
408	Luna	1	1	Feminino	(b) Ensino Fundamental incompleto (até a 8ª série)	(b) Ensino Fundamental i	41	3	1	1	1	1	2	Sim	1	(a) Fêmea	2	2	Sem raça definida	(a) Pequeno	(a) Curto	Yes	No	0	(b) Ganhou de alguém	adotououganhou	15	>1ano	(b) Entre cerca de 1 e 4 meses	Filhote	No		No	No	No	Yes	(a) Público	Sim	Yes	No		"não quis, pois só tem fêmea"	(f) Nunca acontece essa situação	(a) Menos do que esperava	(b) Às vezes	Sim	No	No	No
709	Melina	2	>1	Masculino	(b) Ensino Fundamental incompleto (até a 8ª série)	(b) Ensino Fundamental i	60	5	1	1	0	1	1	Sim	2	(a) Fêmea	3	3	Raça definida	(a) Pequeno	(a) Curto	Yes	No		(e) Comprou	(e) Comprou	36	>1ano	(b) Entre cerca de 1 e 4 meses	Filhote	No		No	Yes	No	No	(b) Particular	Sim	Yes	No		"Não imaginou"	(b) Cão é levado para a casa de vizinhos, parentes ou amigos	(b) Dentro do esperado	(d) Nunca	Rarooununca	No	No	Yes
467	Milly	2	>1	Feminino	(b) Ensino Fundamental incompleto (até a 8ª série)	(b) Ensino Fundamental i	42	4	1	1	1	1	1	Sim	2	(a) Fêmea	36	3	Raça definida	(a) Pequeno	(a) Curto	Yes	No		(b) Ganhou de alguém	adotououganhou	36	>1ano	(a) Com menos de 1 mês	Filhote	Yes	Antigo cão morreu de virose	No	No	Yes	No	(a) Público	Sim	No	No		Não saem de casa	(d) Cão é deixado em casa com os alimentos necessários	(b) Dentro do esperado	(d) Nunca	Rarooununca	No	No	No
613	Totoli	3	>1	Masculino	(b) Ensino Fundamental incompleto (até a 8ª série)	(b) Ensino Fundamental i	37	4	2	>1	0	1	1	Sim	3	(b) Macho	4	4	Sem raça definida	(b) Médio	(a) Curto	Yes	Yes	1	(b) Ganhou de alguém	adotououganhou	48	>1ano	(a) Com menos de 1 mês	Filhote	Yes	Porque os outros morreram	No	No	No	Yes	(a) Público	Sim	Yes	No		Não tem condições	(c) Cão é deixado em casa para que alguém venha tratar	(a) Menos do que esperava	(d) Nunca	Rarooununca	No	No	No
710	Mel	2	>1	Masculino	(b) Ensino Fundamental incompleto (até a 8ª série)	(b) Ensino Fundamental i	60	5	1	1	0	1	1	Sim	2	(a) Fêmea	5	5	Raça definida	(a) Pequeno	(b) Longo	Yes	No		(b) Ganhou de alguém	adotououganhou	60	>1ano	(c) Entre cerca de 5 meses e 1 ano	Adulto	No		No	Yes	No	No	(b) Particular	Sim	Yes	No		Não imaginou	(b) Cão é levado para a casa de vizinhos, parentes ou amigos	(b) Dentro do esperado	(d) Nunca	Rarooununca	No	No	Yes
643	Belinha	2	>1	Masculino	(b) Ensino Fundamental incompleto (até a 8ª série)	(b) Ensino Fundamental i	44	4	2	>1	0	1	2	Sim	2	(a) Fêmea	5	5	Raça definida	(a) Pequeno	(a) Curto	Yes	Yes	1	(b) Ganhou de alguém	adotououganhou	60	>1ano	(a) Com menos de 1 mês	Filhote	No		Yes	No	Yes	No	(a) Público	Sim	Yes	No		Não acha necessário	(d) Cão é deixado em casa com os alimentos necessários	(b) Dentro do esperado	(d) Nunca	Rarooununca	No	No	Yes
592	Mimo	1	1	Masculino	(b) Ensino Fundamental incompleto (até a 8ª série)	(b) Ensino Fundamental i	78	2	1	1	0	1	0	Não	1	(b) Macho	6	6	Raça definida	(b) Médio	(a) Curto	Yes	No		(b) Ganhou de alguém	adotououganhou	72	>1ano	(a) Com menos de 1 mês	Filhote	Yes	O outro morreu	Yes	No	No	No	(a) Público	Sim	Yes	No		"Porque não quis, não tem precisão"	(d) Cão é deixado em casa com os alimentos necessários	(b) Dentro do esperado	(d) Nunca	Rarooununca	No	No	Yes
682	Lili	1	1	Masculino	(b) Ensino Fundamental incompleto (até a 8ª série)	(b) Ensino Fundamental i	56	2	1	1	0	0	1	Sim	1	(a) Fêmea	6	6	Sem raça definida	(b) Médio	(a) Curto	Yes	No		(b) Ganhou de alguém	adotououganhou	72	>1ano	(b) Entre cerca de 1 e 4 meses	Filhote	No		No	No	No	Yes	(a) Público	Sim	Yes	No		"Não tem interesse, só fica em casa"	(c) Cão é deixado em casa para que alguém venha tratar	(b) Dentro do esperado	(d) Nunca	Rarooununca	No	No	No
39	Lana	4	>1	Feminino	(b) Ensino Fundamental incompleto (até a 8ª série)	(b) Ensino Fundamental i	38	4	1	1	1	1	1	Sim	4	(a) Fêmea	6	6	Raça definida	(a) Pequeno	(b) Longo	Yes	No		(b) Ganhou de alguém	adotououganhou	48	>1ano	(d) Adquiriu como adulto	Adulto	Yes	Gosta de cães.	No	No	Yes	No	(a) Público	Sim	Yes	No		Não teve tempo, mas quer castrar.	(f) Nunca acontece essa situação	(b) Dentro do esperado	(d) Nunca	Rarooununca	No	No	No
468	Scoob	2	>1	Feminino	(b) Ensino Fundamental incompleto (até a 8ª série)	(b) Ensino Fundamental i	42	4	1	1	1	1	1	Sim	2	(b) Macho	6	6	Raça definida	(a) Pequeno	(a) Curto	Yes	No		(b) Ganhou de alguém	adotououganhou	72	>1ano	(a) Com menos de 1 mês	Filhote	Yes	Antigo morreu de virose	No	No	Yes	No	(a) Público	Sim	No	No		Não saem de casa	(d) Cão é deixado em casa com os alimentos necessários	(b) Dentro do esperado	(d) Nunca	Rarooununca	No	No	No
702	Morena	2	>1	Feminino	(b) Ensino Fundamental incompleto (até a 8ª série)	(b) Ensino Fundamental i	67	1	1	1	1	1	0	Não	2	(a) Fêmea	7	7	Raça definida	(b) Médio	(a) Curto	Yes	No		(b) Ganhou de alguém	adotououganhou	84	>1ano	(a) Com menos de 1 mês	Filhote	Yes	"O filho gostava"	No	No	No	Yes	(a) Público	Sim	Yes	No		Não teve oportunidade	(d) Cão é deixado em casa com os alimentos necessários	(c) Mais difícil do que esperava	(d) Nunca	Rarooununca	No	No	No
283	Mimi	1	1	Feminino	(b) Ensino Fundamental incompleto (até a 8ª série)	(b) Ensino Fundamental i	59	2	2	>1	0	1	0	Não	1	(a) Fêmea	7	7	Raça definida	(a) Pequeno	(a) Curto	No	No		(b) Ganhou de alguém	adotououganhou	84	>1ano	(a) Com menos de 1 mês	Filhote	Yes	O outro morreu envenenado.	Yes	No	No	No	(a) Público	Sim	Yes	No		Não acha necessário.	(d) Cão é deixado em casa com os alimentos necessários	(b) Dentro do esperado	(c) Raramente	Rarooununca	No	No	No
600	Kiko	3	>1	Feminino	(b) Ensino Fundamental incompleto (até a 8ª série)	(b) Ensino Fundamental i	52	3	1	1	1	1	1	Sim	3	(b) Macho	8	8	Sem raça definida	(a) Pequeno	(a) Curto	Yes	No		(b) Ganhou de alguém	adotououganhou	96	>1ano	(a) Com menos de 1 mês	Filhote	No		No	No	Yes	No	(b) Particular	Sim	Yes	No		"Tem vontade"	(f) Nunca acontece essa situação	(a) Menos do que esperava	(b) Às vezes	Sim	No	No	Yes
644	Meg	2	>1	Masculino	(b) Ensino Fundamental incompleto (até a 8ª série)	(b) Ensino Fundamental i	44	4	2	>1	0	1	2	Sim	2	(a) Fêmea	9	9	Raça definida	(a) Pequeno	(a) Curto	Yes	Yes	1	(e) Comprou	(e) Comprou	108	>1ano	(a) Com menos de 1 mês	Filhote	No		Yes	No	Yes	No	(a) Público	Sim	Yes	No		Não acha necessário	(d) Cão é deixado em casa com os alimentos necessários	(b) Dentro do esperado	(b) Às vezes	Sim	No	No	Yes
84	Sorriso	2	>1	Masculino	(b) Ensino Fundamental incompleto (até a 8ª série)	(b) Ensino Fundamental i	52	3	1	1	0	0	1	Sim	2	(b) Macho	10	10	Sem raça definida	(a) Pequeno	(a) Curto	Yes	No		(f) Nasceu ali	(f) Nasceu ali	120	>1ano	(a) Com menos de 1 mês	Filhote	Yes	Gostam muito de ter cães.	No	No	No	Yes	(a) Público	Sim	Yes	No		Ele não sai.	(f) Nunca acontece essa situação	(b) Dentro do esperado	(d) Nunca	Rarooununca	No	No	No
612	Rebeca	3	>1	Masculino	(b) Ensino Fundamental incompleto (até a 8ª série)	(b) Ensino Fundamental i	37	4	2	>1	0	1	1	Sim	3	(a) Fêmea	10	10	Sem raça definida	(b) Médio	(a) Curto	Yes	Yes	1	(b) Ganhou de alguém	adotououganhou	120	>1ano	(a) Com menos de 1 mês	Filhote	Yes	Porque os outros morreram	No	No	No	Yes	(a) Público	Sim	Yes	No		Não tem condições	(c) Cão é deixado em casa para que alguém venha tratar	(a) Menos do que esperava	(d) Nunca	Rarooununca	No	No	No
227	Belo	1	1	Masculino	(b) Ensino Fundamental incompleto (até a 8ª série)	(b) Ensino Fundamental i	63	1	1	1	0	0	0	Não	1	(b) Macho	10 a 12	11	Sem raça definida	(b) Médio	(a) Curto	No	No		(f) Nasceu ali	(f) Nasceu ali	120 a 144.	>1ano	(a) Com menos de 1 mês	Filhote	No		No	No	No	Yes	(a) Público	Sim	Yes	No		Foi criado em casa.	(c) Cão é deixado em casa para que alguém venha tratar	(b) Dentro do esperado	(d) Nunca	Rarooununca	No	No	Yes
611	Luke	3	>1	Masculino	(b) Ensino Fundamental incompleto (até a 8ª série)	(b) Ensino Fundamental i	37	4	2	>1	0	1	1	Sim	3	(b) Macho	13	13	Raça definida	(a) Pequeno	(a) Curto	Yes	Yes	1	(b) Ganhou de alguém	adotououganhou	156	>1ano	(a) Com menos de 1 mês	Filhote	Yes	Porque os outros morreram	Yes	No	No	No	(a) Público	Sim	Yes	No		Não tem condições	(c) Cão é deixado em casa para que alguém venha tratar	(a) Menos do que esperava	(d) Nunca	Rarooununca	No	No	No
431	Spike	2	>1	Feminino	(c) Ensino Fundamental completo (até a 8ª série)	Fundamentaloumédio	60	3	1	1	1	1	2	Sim	2	(b) Macho	não sabe		Sem raça definida	(c) Grande	(a) Curto	Yes	No		(b) Ganhou de alguém	adotououganhou	60	>1ano	(d) Adquiriu como adulto	Adulto	Yes	"Morreu"	No	No	No	Yes	(a) Público	Sim	Yes	No		"Marido não quis"	(c) Cão é deixado em casa para que alguém venha tratar	(a) Menos do que esperava	(d) Nunca	Rarooununca	No	Yes	No
549	Lindinha	1	1	Masculino	(c) Ensino Fundamental completo (até a 8ª série)	Fundamentaloumédio	41	4	1	1	0	1	1	Sim	1	(a) Fêmea	1 ano e 6 meses	1	Raça definida	(a) Pequeno	(a) Curto	Yes	No		(d) Feiras de adoção	adotououganhou	18	>1ano	(a) Com menos de 1 mês	Filhote	Yes	O outro era grande	Yes	No	No	No	(c) Não vacinou	Não	Yes	No		Fica presa	(c) Cão é deixado em casa para que alguém venha tratar	(b) Dentro do esperado	(d) Nunca	Rarooununca	No	No	No
426	Cid	1	1	Feminino	(c) Ensino Fundamental completo (até a 8ª série)	Fundamentaloumédio	34	4	1	1	0	1	2	Sim	1	(b) Macho	2	2	Raça definida	(a) Pequeno	(a) Curto	Yes	No		(e) Comprou	(e) Comprou	24	>1ano	(b) Entre cerca de 1 e 4 meses	Filhote	Yes	Porque o outro morreu e ela gosta	No	No	Yes	No	(a) Público	Sim	Yes	No		"Por dó"		(b) Dentro do esperado	(d) Nunca	Rarooununca	No	No	Yes
115	Pretinha	1	1	Feminino	(c) Ensino Fundamental completo (até a 8ª série)	Fundamentaloumédio	70	3	2	>1	1	1	0	Não	1	(a) Fêmea	2	2	Sem raça definida	(b) Médio	(b) Longo	Yes	No		(b) Ganhou de alguém	adotououganhou	24	>1ano	(b) Entre cerca de 1 e 4 meses	Filhote	No		Yes	No	No	No	(a) Público	Sim	Yes	No		O Cão é novo e ainda não pode.	(f) Nunca acontece essa situação	(a) Menos do que esperava	(d) Nunca	Rarooununca	No	No	No
512	Preta	8	>1	Masculino	(c) Ensino Fundamental completo (até a 8ª série)	Fundamentaloumédio	23	3	1	1	0	0	1	Sim	8	(a) Fêmea	2	2	Sem raça definida	(a) Pequeno	(a) Curto	Yes	Yes	1	(a) Pegou da rua	adotououganhou	18	>1ano	(b) Entre cerca de 1 e 4 meses	Filhote	No		No	No	No	Yes	(c) Não vacinou	Não	No	No		"Financeiro"	(c) Cão é deixado em casa para que alguém venha tratar	(b) Dentro do esperado	(d) Nunca	Rarooununca	Yes	No	No
110	Hulck	2	>1	Feminino	(c) Ensino Fundamental completo (até a 8ª série)	Fundamentaloumédio	32	3	2	>1	0	1	1	Sim	2	(b) Macho	2	2	Sem raça definida	(a) Pequeno	(a) Curto	Yes	No		(b) Ganhou de alguém	adotououganhou	24	>1ano	(b) Entre cerca de 1 e 4 meses	Filhote	Yes	O outro morreu de acidente.	No	No	No	Yes	(a) Público	Sim	Yes	No		Medo de infecção.	(c) Cão é deixado em casa para que alguém venha tratar	(b) Dentro do esperado	(d) Nunca	Rarooununca	No	No	Yes
430	Pepita	2	>1	Feminino	(c) Ensino Fundamental completo (até a 8ª série)	Fundamentaloumédio	60	3	1	1	1	1	2	Sim	2	(a) Fêmea	2	2	Raça definida	(b) Médio	(a) Curto	Yes	No		(b) Ganhou de alguém	adotououganhou	24	>1ano	(a) Com menos de 1 mês	Filhote	Yes	"Morreu"	No	No	No	Yes	(a) Público	Sim	Yes	Yes			(c) Cão é deixado em casa para que alguém venha tratar	(a) Menos do que esperava	(b) Às vezes	Sim	No	No	No
591	Tuka	1	1	Masculino	(c) Ensino Fundamental completo (até a 8ª série)	Fundamentaloumédio	57	6	2	>1	1	1	1	Sim	1	(a) Fêmea	3	3	Raça definida	(c) Grande	(b) Longo	Yes	No		(e) Comprou	(e) Comprou	36	>1ano	(b) Entre cerca de 1 e 4 meses	Filhote	No	Porque o outro morreu de velho	Yes	No	No	No	(a) Público	Sim	Yes	No		Não sabe	(f) Nunca acontece essa situação	(c) Mais difícil do que esperava	(d) Nunca	Rarooununca	No	No	No
534	Meg	2	>1	Masculino	(c) Ensino Fundamental completo (até a 8ª série)	Fundamentaloumédio	41	3	1	1	1	1	1	Sim	2	(a) Fêmea	3	3	Sem raça definida	(c) Grande	(a) Curto	Yes	Yes	1	(d) Feiras de adoção	adotououganhou	36	>1ano	(a) Com menos de 1 mês	Filhote	No		No	No	No	Yes	(a) Público	Sim	Yes	No		Aguardando vaga	(c) Cão é deixado em casa para que alguém venha tratar	(b) Dentro do esperado	(d) Nunca	Rarooununca	No	No	Yes
535	Olívia	2	>1	Masculino	(c) Ensino Fundamental completo (até a 8ª série)	Fundamentaloumédio	41	3	1	1	1	1	1	Sim	2	(a) Fêmea	8	8	Sem raça definida	(a) Pequeno	(a) Curto	Yes	Yes	1	(b) Ganhou de alguém	adotououganhou	104	>1ano	(a) Com menos de 1 mês	Filhote	No		No	No	Yes	No	(a) Público	Sim	Yes	Yes	(b) Crevisa		(c) Cão é deixado em casa para que alguém venha tratar	(b) Dentro do esperado	(d) Nunca	Rarooununca	No	No	Yes
256	Jade	3	>1	Feminino	(d) Ensino médio completo (até o 3º ano)	Fundamentaloumédio	65	4	1	1	1	1	2	Sim	3	(a) Fêmea	Não sabe		Raça definida	(c) Grande	(b) Longo	No	No		(b) Ganhou de alguém	adotououganhou	24	>1ano	(a) Com menos de 1 mês	Filhote	No		No	No	No	Yes	(a) Público	Sim	Yes	No		Em branco.	(c) Cão é deixado em casa para que alguém venha tratar	(b) Dentro do esperado	(d) Nunca	Rarooununca	No	No	No
257	Terto	3	>1	Feminino	(d) Ensino médio completo (até o 3º ano)	Fundamentaloumédio	65	4	1	1	1	1	2	Sim	3	(b) Macho	Não sabe.		Raça definida	(c) Grande	(b) Longo	No	No		(b) Ganhou de alguém	adotououganhou	24	>1ano	(a) Com menos de 1 mês	Filhote	No		No	No	No	Yes	(a) Público	Sim	Yes	No		Em branco.	(c) Cão é deixado em casa para que alguém venha tratar	(b) Dentro do esperado	(d) Nunca	Rarooununca	No	No	No
255	Laika	3	>1	Feminino	(d) Ensino médio completo (até o 3º ano)	Fundamentaloumédio	65	4	1	1	1	1	2	Sim	3	(a) Fêmea	Não sabe.		Raça definida	(c) Grande	(b) Longo	No	No		(b) Ganhou de alguém	adotououganhou	36	>1ano	(c) Entre cerca de 5 meses e 1 ano	Adulto	No		No	No	No	Yes	(a) Público	Sim	Yes	No		Em branco.	(c) Cão é deixado em casa para que alguém venha tratar	(b) Dentro do esperado	(d) Nunca	Rarooununca	No	No	No
551	Jack	4	>1	Feminino	(d) Ensino médio completo (até o 3º ano)	Fundamentaloumédio	48	4	1	1	0	1	1	Sim	4	(b) Macho	1 ano e 9 meses	2	Sem raça definida	(a) Pequeno	(a) Curto	Yes	No		(b) Ganhou de alguém	adotououganhou	21	>1ano	(a) Com menos de 1 mês	Filhote	Yes	Os outros morreram	Yes	No	Yes	No	(a) Público	Sim	Yes	No		Nenhum motivo	(c) Cão é deixado em casa para que alguém venha tratar	(a) Menos do que esperava	(a) Frequentemente	Sim	No	No	Yes
524	Banzé	1	1	Feminino	(d) Ensino médio completo (até o 3º ano)	Fundamentaloumédio	38	4	1	1	0	1	1	Sim	1	(b) Macho	3	3	Sem raça definida	(b) Médio	(a) Curto	No	No		(d) Feiras de adoção	adotououganhou	36	>1ano	(b) Entre cerca de 1 e 4 meses	Filhote	No		No	No	Yes	No	(a) Público	Sim	Yes	No		"Nunca sai, nuca irá cruzar"	(c) Cão é deixado em casa para que alguém venha tratar	(c) Mais difícil do que esperava	(a) Frequentemente	Sim	No	No	Yes
550	Mel	4	>1	Feminino	(d) Ensino médio completo (até o 3º ano)	Fundamentaloumédio	48	4	1	1	0	1	1	Sim	4	(a) Fêmea	4	4	Raça definida	(a) Pequeno	(a) Curto	Yes	No		(b) Ganhou de alguém	adotououganhou	48	>1ano	(a) Com menos de 1 mês	Filhote	Yes	Os outros morreram	Yes	No	Yes	No	(a) Público	Sim	Yes	No		Nenhum motivo	(c) Cão é deixado em casa para que alguém venha tratar	(a) Menos do que esperava	(d) Nunca	Rarooununca	No	No	Yes
44	Luna	2	>1	Masculino	(d) Ensino médio completo (até o 3º ano)	Fundamentaloumédio	50	3	2	>1	1	1	1	Sim	2	(a) Fêmea	4	4	Raça definida	(a) Pequeno	(b) Longo	Yes	No		(b) Ganhou de alguém	adotououganhou	48	>1ano	(b) Entre cerca de 1 e 4 meses	Filhote	No		No	No	No	Yes	(a) Público	Sim	Yes	No		É caro e não tem de graça.	(c) Cão é deixado em casa para que alguém venha tratar	(a) Menos do que esperava	(d) Nunca	Rarooununca	No	No	Yes
109	Chiquinha	2	>1	Feminino	(d) Ensino médio completo (até o 3º ano)	Fundamentaloumédio	32	3	2	>1	0	1	1	Sim	2	(a) Fêmea	4	4	Sem raça definida	(b) Médio	(a) Curto	Yes	No		(b) Ganhou de alguém	adotououganhou	48	>1ano	(b) Entre cerca de 1 e 4 meses	Filhote	Yes	O outro morreu de acidente.	No	No	No	Yes	(a) Público	Sim	Yes	No		Medo de infecção.	(c) Cão é deixado em casa para que alguém venha tratar	(b) Dentro do esperado	(c) Raramente	Rarooununca	No	No	Yes
145	Totó	1	1	Feminino	(d) Ensino médio completo (até o 3º ano)	Fundamentaloumédio	52	4	2	>1	0	3	3	Sim	1	(b) Macho	5	5	Sem raça definida	(b) Médio	(a) Curto	Yes	No		(b) Ganhou de alguém	adotououganhou	60	>1ano	(a) Com menos de 1 mês	Filhote	No		No	No	Yes	No	(a) Público	Sim	Yes	No		Não teve essa informação.	(d) Cão é deixado em casa com os alimentos necessários	(b) Dentro do esperado	(b) Às vezes	Sim	No	Yes	No
43	Belezinha	2	>1	Masculino	(d) Ensino médio completo (até o 3º ano)	Fundamentaloumédio	50	3	2	>1	1	1	1	Sim	2	(a) Fêmea	10	10	Sem raça definida	(a) Pequeno	(b) Longo	Yes	No		(b) Ganhou de alguém	adotououganhou	120	>1ano	(b) Entre cerca de 1 e 4 meses	Filhote	Yes	A filha gosta muito de animal e a outra morreu.	No	No	No	Yes	(a) Público	Sim	Yes	No		É caro e não tem de graça.	(c) Cão é deixado em casa para que alguém venha tratar	(a) Menos do que esperava	(d) Nunca	Rarooununca	No	No	Yes
219	Pretinha	1	1	Feminino	(b) Ensino Fundamental incompleto (até a 8ª série)	(b) Ensino Fundamental i	71	1	1	1	0	1	0	Não	1	(a) Fêmea	Não sabe.		Raça definida	(a) Pequeno	(a) Curto	Yes	Yes	1	(a) Pegou da rua	adotououganhou	.	X	(b) Entre cerca de 1 e 4 meses	Filhote	No		Yes	No	No	No	(a) Público	Sim	No	No		Em branco.	(e) Não é tomado nenhum cuidado especial	(a) Menos do que esperava	(d) Nunca	Rarooununca	Yes	No	No
384	Bidu	3	>1	Masculino	(b) Ensino Fundamental incompleto (até a 8ª série)	(b) Ensino Fundamental i	60	2	1	1	0	1	0	Não	3	(b) Macho	3	3	Sem raça definida	(a) Pequeno	(a) Curto	Yes	No		(b) Ganhou de alguém	adotououganhou	.	X	(a) Com menos de 1 mês	Filhote	No		No	No	Yes	No	(a) Público	Sim	Yes	No		"Fica preso"	(c) Cão é deixado em casa para que alguém venha tratar	(a) Menos do que esperava	(b) Às vezes	Sim	No	No	No
279	Pretinho	2	>1	Masculino	(b) Ensino Fundamental incompleto (até a 8ª série)	(b) Ensino Fundamental i	83	2	1	1	0	1	1	Sim	2	(b) Macho	Não sabe.		Raça definida	(a) Pequeno	(a) Curto	No	No		(b) Ganhou de alguém	adotououganhou	Não sabe	X	(b) Entre cerca de 1 e 4 meses	Filhote	Yes	Velhice.	No	No	Yes	No	(a) Público	Sim	Yes	Yes	(c) Castra móvel		(d) Cão é deixado em casa com os alimentos necessários	(b) Dentro do esperado	(d) Nunca	Rarooununca	No	No	No
358	Rock	1	1	Feminino	(c) Ensino Fundamental completo (até a 8ª série)	Fundamentaloumédio	69	2	2	>1	0	1	1	Sim	1	(b) Macho	3	3	Sem raça definida	(b) Médio	(b) Longo	Yes	No	0	(a) Pegou da rua	adotououganhou	.	X	(b) Entre cerca de 1 e 4 meses	Filhote	Yes	Morreu "Veneno"	No	No	No	Yes	(a) Público	Sim	No	No		"nem sei como faz"	(c) Cão é deixado em casa para que alguém venha tratar	(b) Dentro do esperado	(d) Nunca	Rarooununca	No	No	Yes
460	Ted	4	>1	Masculino	(d) Ensino médio completo (até o 3º ano)	Fundamentaloumédio	57	2	1	1	0	0	0	Não	4	(b) Macho	Não sabe		Sem raça definida	(c) Grande	(a) Curto	Yes	No		(b) Ganhou de alguém	adotououganhou	Não sabe	X	(d) Adquiriu como adulto	Adulto	No		Yes	No	Yes	No	(a) Público	Sim	Yes	No		Pretende castrar	(c) Cão é deixado em casa para que alguém venha tratar	(a) Menos do que esperava	(c) Raramente	Rarooununca	No	No	No
458	Didi	4	>1	Masculino	(d) Ensino médio completo (até o 3º ano)	Fundamentaloumédio	57	2	1	1	0	0	0	Não	4	(b) Macho	Não sabe		Sem raça definida	(a) Pequeno	(a) Curto	Yes	No		(b) Ganhou de alguém	adotououganhou	.	X	(b) Entre cerca de 1 e 4 meses	Filhote	No		Yes	No	Yes	No	(a) Público	Sim	Yes	No		Pretende castrar	(c) Cão é deixado em casa para que alguém venha tratar	(a) Menos do que esperava	(d) Nunca	Rarooununca	No	No	No
459	Scoob	4	>1	Masculino	(d) Ensino médio completo (até o 3º ano)	Fundamentaloumédio	57	2	1	1	0	0	0	Não	4	(b) Macho	Não Sabe		Sem raça definida	(c) Grande	(a) Curto	Yes	No		(a) Pegou da rua	adotououganhou	Não sabe	X	(d) Adquiriu como adulto	Adulto	No		Yes	No	Yes	No	(a) Público	Sim	Yes	No		Pretende castrar	(c) Cão é deixado em casa para que alguém venha tratar	(a) Menos do que esperava	(c) Raramente	Rarooununca	No	No	No
666	Branquinha	3	>1	Masculino	(b) Ensino Fundamental incompleto (até a 8ª série)	(b) Ensino Fundamental i		5	0	1	0	2	2	Sim	3	(a) Fêmea	Não sabe		.	(a) Pequeno	(a) Curto	Yes	No		(e) Comprou	(e) Comprou	Não sabe	X	(d) Adquiriu como adulto	Adulto	No		Yes	Yes	Yes	No	(a) Público	Sim	Yes	No		"Sei não"		(c) Mais difícil do que esperava	(d) Nunca	Rarooununca	No	No	No
667	Pepa	3	>1	Masculino	(b) Ensino Fundamental incompleto (até a 8ª série)	(b) Ensino Fundamental i		5	2	>1	0	2	2	Sim	3	(a) Fêmea	Não sabe		.	(c) Grande	(a) Curto	Yes	No		(e) Comprou	(e) Comprou	Não sabe	X	(d) Adquiriu como adulto	Adulto	No		Yes	Yes	Yes	No	(a) Público	Sim	Yes	No		"Sei não"	(f) Nunca acontece essa situação	(c) Mais difícil do que esperava	(d) Nunca	Rarooununca	No	No	No
118	Mel	1	1	Feminino	(b) Ensino Fundamental incompleto (até a 8ª série)	(b) Ensino Fundamental i	80	4	1	1	0	0	0	Não	1	(a) Fêmea	Não sabe		Sem raça definida	(a) Pequeno	(a) Curto	Yes	No		(b) Ganhou de alguém	adotououganhou	Não sabe	X	(b) Entre cerca de 1 e 4 meses	Filhote	No		No	No	No	Yes	(a) Público	Sim	No	No		Não tem condições de levar.	(b) Cão é levado para a casa de vizinhos, parentes ou amigos	(a) Menos do que esperava	(d) Nunca	Rarooununca	No	No	No
65	Preta	5	>1	Feminino	(c) Ensino Fundamental completo (até a 8ª série)	Fundamentaloumédio	30	7	2	>1	2	1	2	Sim	5	(a) Fêmea	Não sabe		Sem raça definida	(c) Grande	(a) Curto	Yes	Yes	6	(a) Pegou da rua	adotououganhou	Não sabe	X	.	X	No		No	No	No	Yes	(a) Público	Sim	Yes	No		Não sabe	(f) Nunca acontece essa situação	(a) Menos do que esperava	(d) Nunca	Rarooununca	Yes	No	No
572	NIke	6	>1	Masculino	(d) Ensino médio completo (até o 3º ano)	Fundamentaloumédio	56	7	2	>1	3	1	4	Sim	6	(b) Macho	Não sabe		Sem raça definida	(a) Pequeno	(b) Longo	Yes	No		(b) Ganhou de alguém	adotououganhou	Não sabe	X	(a) Com menos de 1 mês	Filhote	Yes	Gosta de cães	Yes	Yes	Yes	No	(a) Público	Sim	Yes	No		-	(c) Cão é deixado em casa para que alguém venha tratar	(b) Dentro do esperado	(d) Nunca	Rarooununca	No	No	Yes
573	Sheike	6	>1	Masculino	(d) Ensino médio completo (até o 3º ano)	Fundamentaloumédio	56	7	2	>1	3	1	4	Sim	6	(b) Macho	Não sabe		Sem raça definida	(a) Pequeno	(b) Longo	Yes	No		(b) Ganhou de alguém	adotououganhou	Não sabe	X	(a) Com menos de 1 mês	Filhote	Yes	Gosta de cães	Yes	Yes	Yes	No	(a) Público	Sim	Yes	No		As fêmeas ficam fechadas	(c) Cão é deixado em casa para que alguém venha tratar	(b) Dentro do esperado	(d) Nunca	Rarooununca	No	No	Yes
365	Snoop	2	>1	Masculino	(d) Ensino médio completo (até o 3º ano)	Fundamentaloumédio	54	5	2	>1	1	2	1	Sim	2	(b) Macho	4	4	Sem raça definida	(a) Pequeno	(a) Curto	Yes	Yes	1	(b) Ganhou de alguém	adotououganhou	.	X	(b) Entre cerca de 1 e 4 meses	Filhote	No		No	No	No	Yes	(a) Público	Sim	No	No		"sem motivo"	(d) Cão é deixado em casa com os alimentos necessários	(b) Dentro do esperado	(d) Nunca	Rarooununca	No	No	Yes
364	Neguita	2	>1	Masculino	(d) Ensino médio completo (até o 3º ano)	Fundamentaloumédio	54	5	2	>1	1	2	1	Sim	2	(a) Fêmea	17	17	Sem raça definida	(a) Pequeno	(a) Curto	Yes	Yes	1	(a) Pegou da rua	adotououganhou	.	X	(d) Adquiriu como adulto	Adulto	No		No	No	Yes	No	(a) Público	Sim	No	No		"sem motivo"	(d) Cão é deixado em casa com os alimentos necessários	(b) Dentro do esperado	(d) Nunca	Rarooununca	No	No	Yes
633	Neguinho	5	>1	Masculino	(b) Ensino Fundamental incompleto (até a 8ª série)	(b) Ensino Fundamental i	58	3	1	1	1	1	1	Sim	5	(b) Macho	Não sabe		Sem raça definida	(a) Pequeno	(a) Curto	Yes	No		(b) Ganhou de alguém	adotououganhou	.	X	(a) Com menos de 1 mês	Filhote	Yes	"Porque os outros morreram"	Yes	Yes	Yes	No	(a) Público	Sim	Yes	No		"Não precisa porque é macho"	(f) Nunca acontece essa situação	(a) Menos do que esperava	(d) Nunca	Rarooununca	No	No	No
636	Tunico	5	>1	Masculino	(b) Ensino Fundamental incompleto (até a 8ª série)	(b) Ensino Fundamental i	58	3	1	1	1	1	1	Sim	5	(b) Macho	Não sabe		Sem raça definida	(b) Médio	(a) Curto	Yes	No		(b) Ganhou de alguém	adotououganhou	.	X	(a) Com menos de 1 mês	Filhote	Yes	"Porque os outros morreram"	Yes	Yes	Yes	No	(a) Público	Sim	Yes	No		"Não precisa castrar macho"	(f) Nunca acontece essa situação	(a) Menos do que esperava	(d) Nunca	Rarooununca	No	No	No
634	Diana	5	>1	Masculino	(b) Ensino Fundamental incompleto (até a 8ª série)	(b) Ensino Fundamental i	58	3	1	1	1	1	1	Sim	5	(a) Fêmea	Não sabe		Sem raça definida	(b) Médio	(a) Curto	Yes	No		(b) Ganhou de alguém	adotououganhou	.	X	(a) Com menos de 1 mês	Filhote	Yes	"Porque os outros morreram"	Yes	Yes	Yes	No	(a) Público	Sim	Yes	Yes	(a) Veterinário particular		(f) Nunca acontece essa situação	(a) Menos do que esperava	(d) Nunca	Rarooununca	No	No	No
564	Slash	4	>1	Masculino	(d) Ensino médio completo (até o 3º ano)	Fundamentaloumédio	72	4	2	>1	3	1	2	Sim	4	(b) Macho	Não sabe		Raça definida	(c) Grande	(b) Longo	Yes	No		(e) Comprou	(e) Comprou	Não sabe	X	(a) Com menos de 1 mês	Filhote	Yes	"Os outros morreram"	Yes	Yes	Yes	No	(a) Público	Sim	Yes	No		-	(c) Cão é deixado em casa para que alguém venha tratar	(b) Dentro do esperado	(d) Nunca	Rarooununca	No	No	Yes
566	Max	4	>1	Masculino	(d) Ensino médio completo (até o 3º ano)	Fundamentaloumédio	72	4	2	>1	3	1	2	Sim	4	(b) Macho	Não sabe		Raça definida	(c) Grande	(b) Longo	Yes	No		(b) Ganhou de alguém	adotououganhou	Não sabe	X	(d) Adquiriu como adulto	Adulto	Yes	"Os outros morreram"	Yes	Yes	Yes	No	(a) Público	Sim	Yes	No		-	(c) Cão é deixado em casa para que alguém venha tratar	(b) Dentro do esperado	(d) Nunca	Rarooununca	No	No	Yes
28	Dany	3	>1	Masculino	(b) Ensino Fundamental incompleto (até a 8ª série)	(b) Ensino Fundamental i	63	4	2	>1	0	2	2	Sim	3	(a) Fêmea	X		Raça definida	(a) Pequeno	(a) Curto	No	No		(e) Comprou	(e) Comprou	3	<1ano	(b) Entre cerca de 1 e 4 meses	Filhote	Yes	O outro foi atropelado e gosta muito de cães.	Yes	Yes	Yes	No	(a) Público	Sim	Yes	Yes	(a) Veterinário particular		(c) Cão é deixado em casa para que alguém venha tratar	(b) Dentro do esperado	(d) Nunca	Rarooununca	No	No	Yes
236	Bimbinha	4	>1	Masculino	(b) Ensino Fundamental incompleto (até a 8ª série)	(b) Ensino Fundamental i	59	5	2	>1	1	1	0	Não	4	(a) Fêmea	Não sabe.		Sem raça definida	(a) Pequeno	(a) Curto	Yes	No		(d) Feiras de adoção	adotououganhou	12	<1ano	(a) Com menos de 1 mês	Filhote	Yes	O outro morreu.	No	No	Yes	No	(c) Não vacinou	Não	No	No		Em branco.	(d) Cão é deixado em casa com os alimentos necessários	(c) Mais difícil do que esperava	(d) Nunca	Rarooununca	No	No	No
237	Mariano	4	>1	Masculino	(b) Ensino Fundamental incompleto (até a 8ª série)	(b) Ensino Fundamental i	59	5	2	>1	1	1	0	Não	4	(a) Fêmea	Não sabe.		Sem raça definida	(a) Pequeno	(a) Curto	Yes	No		(d) Feiras de adoção	adotououganhou	12	<1ano	(a) Com menos de 1 mês	Filhote	Yes	O outro morreu.	No	No	Yes	No	(c) Não vacinou	Não	No	No		Em branco.	(d) Cão é deixado em casa com os alimentos necessários	(c) Mais difícil do que esperava	(d) Nunca	Rarooununca	No	No	No
238	Tico	4	>1	Masculino	(b) Ensino Fundamental incompleto (até a 8ª série)	(b) Ensino Fundamental i	59	5	2	>1	1	1	0	Não	4	(b) Macho	Não sabe.		Sem raça definida	(c) Grande	(a) Curto	Yes	No		(d) Feiras de adoção	adotououganhou	12	<1ano	(a) Com menos de 1 mês	Filhote	Yes	O outro morreu.	No	No	Yes	No	(c) Não vacinou	Não	No	No		Em branco.	(d) Cão é deixado em casa com os alimentos necessários	(c) Mais difícil do que esperava	(d) Nunca	Rarooununca	No	No	No
239	Choquito	4	>1	Masculino	(b) Ensino Fundamental incompleto (até a 8ª série)	(b) Ensino Fundamental i	59	5	2	>1	1	1	0	Não	4	(b) Macho	Não sabe.		Sem raça definida	(c) Grande	(a) Curto	Yes	No		(d) Feiras de adoção	adotououganhou	12	<1ano	(a) Com menos de 1 mês	Filhote	Yes	O outro morreu.	No	No	Yes	No	(c) Não vacinou	Não	No	No		Em branco	(d) Cão é deixado em casa com os alimentos necessários	(c) Mais difícil do que esperava	(d) Nunca	Rarooununca	No	No	No
652	Mailon	3	>1	Masculino	(b) Ensino Fundamental incompleto (até a 8ª série)	(b) Ensino Fundamental i	37	7	2	>1	0	1	1	Sim	3	(b) Macho	1	1	Sem raça definida	(a) Pequeno	(b) Longo	Yes	Yes	1	(a) Pegou da rua	adotououganhou	12	<1ano	(a) Com menos de 1 mês	Filhote	Yes	"Os filhos gostam / é compania"	Yes	Yes	Yes	No	(a) Público	Sim	Yes	No		"Falta de condição/ Não tem fêmeas por conta disso"	(f) Nunca acontece essa situação	(b) Dentro do esperado	(d) Nunca	Rarooununca	Yes	No	No
425	Tiquinho	1	1	Feminino	(c) Ensino Fundamental completo (até a 8ª série)	Fundamentaloumédio	56	1	1	1	0	0	0	Não	1	(b) Macho	9 meses	0,9	Raça definida	(c) Grande	(a) Curto	Yes	No		(a) Pegou da rua	adotououganhou	9	<1ano	(b) Entre cerca de 1 e 4 meses	Filhote	No		No	No	No	Yes	(c) Não vacinou	Não	Yes	No		"Não tem vontade"	(f) Nunca acontece essa situação	(c) Mais difícil do que esperava	(d) Nunca	Rarooununca	No	No	Yes
86	Maik	3	>1	Feminino	(c) Ensino Fundamental completo (até a 8ª série)	Fundamentaloumédio	43	2	1	1	1	1	0	Não	3	(b) Macho	1	1	Sem raça definida	(a) Pequeno	(a) Curto	Yes	No		(f) Nasceu ali	(f) Nasceu ali	12	<1ano	(a) Com menos de 1 mês	Filhote	No		No	No	No	No	(c) Não vacinou	Não	Yes	No		Falta de dinheiro.	(f) Nunca acontece essa situação	(b) Dentro do esperado	(c) Raramente	Rarooununca	No	Yes	No
88	Mel	3	>1	Feminino	(c) Ensino Fundamental completo (até a 8ª série)	Fundamentaloumédio	43	2	1	1	1	1	0	Não	3	(a) Fêmea	1	1	Sem raça definida	(a) Pequeno	(a) Curto	Yes	No		(f) Nasceu ali	(f) Nasceu ali	12	<1ano	(a) Com menos de 1 mês	Filhote	No		No	No	No	Yes	(c) Não vacinou	Não	Yes	No		Falta de dinheiro.	(f) Nunca acontece essa situação	(b) Dentro do esperado	(c) Raramente	Rarooununca	No	Yes	No
74	Lola	2	>1	Feminino	(d) Ensino médio completo (até o 3º ano)	Fundamentaloumédio	52	6	2	>1	2	2	1	Sim	2	(a) Fêmea	1	1	Sem raça definida	(b) Médio	(a) Curto	Yes	No		(b) Ganhou de alguém	adotououganhou	12	<1ano	(b) Entre cerca de 1 e 4 meses	Filhote	Yes	O outro morreu.	No	No	No	Yes	(a) Público	Sim	Yes	No		Fica preso. Sem acesso para levar.	(f) Nunca acontece essa situação	(b) Dentro do esperado	(a) Frequentemente	Sim	No	No	Yes
694	Fusaka	4	>1	Masculino	(b) Ensino Fundamental incompleto (até a 8ª série)	(b) Ensino Fundamental i	68	2	1	1	0	1	0	Não	4	(a) Fêmea	3 meses	0,4	Sem raça definida	(b) Médio	(a) Curto	Yes	Yes	8	(b) Ganhou de alguém	adotououganhou	3	<1ano	(a) Com menos de 1 mês	Filhote	Yes	"Porque gosta de animais e para proteger a casa"	No	No	No	Yes	(a) Público	Sim	Yes	No		"Tem dó"	(c) Cão é deixado em casa para que alguém venha tratar	(c) Mais difícil do que esperava	(c) Raramente	Rarooununca	No	No	No
691	Fumaça	4	>1	Masculino	(b) Ensino Fundamental incompleto (até a 8ª série)	(b) Ensino Fundamental i	68	2	1	1	0	1	0	Não	4	(b) Macho	8 meses	0,8	Sem raça definida	(b) Médio	(a) Curto	Yes	Yes	8	(b) Ganhou de alguém	adotououganhou	8	<1ano	(a) Com menos de 1 mês	Filhote	Yes	Porque gosta de animais e para proteger a casa.	No	No	No	Yes	(a) Público	Sim	Yes	No		Têm dó	(c) Cão é deixado em casa para que alguém venha tratar	(c) Mais difícil do que esperava	(c) Raramente	Rarooununca	No	No	No
693	Branquinho	4	>1	Masculino	(b) Ensino Fundamental incompleto (até a 8ª série)	(b) Ensino Fundamental i	68	2	1	1	0	1	0	Não	4	(b) Macho	1	1	Sem raça definida	(b) Médio	(a) Curto	Yes	Yes	8	(b) Ganhou de alguém	adotououganhou	12	<1ano	(a) Com menos de 1 mês	Filhote	Yes	"Porque gosta de animais e para proteger a casa"	No	No	No	Yes	(a) Público	Sim	Yes	No		"Tem dó"	(c) Cão é deixado em casa para que alguém venha tratar	(c) Mais difícil do que esperava	(c) Raramente	Rarooununca	No	No	No
615	Spike	1	1	Masculino	(d) Ensino médio completo (até o 3º ano)	Fundamentaloumédio	52	3	2	>1	1	1	2	Sim	1	(b) Macho	1	1	Raça definida	(c) Grande	(b) Longo	No	No		(b) Ganhou de alguém	adotououganhou	12	<1ano	(a) Com menos de 1 mês	Filhote	No		No	No	Yes	No	(a) Público	Sim	Yes	No		Não tem interesse	(d) Cão é deixado em casa com os alimentos necessários	(a) Menos do que esperava	(c) Raramente	Rarooununca	No	No	No
132	Leão	2	>1	Masculino	(a) Nenhuma	(a) Nenhuma	77	3	3	>1	1	3	2	Sim	2	(b) Macho	7	7	Raça definida	(c) Grande	(b) Longo	Yes	Yes	1	(f) Nasceu ali	(f) Nasceu ali	84	>1ano	(a) Com menos de 1 mês	Filhote	No		No	No	Yes	No	(a) Público	Sim	Yes	No		Não teve oportunidade, preço alto.	(d) Cão é deixado em casa com os alimentos necessários	(a) Menos do que esperava	(a) Frequentemente	Sim	No	No	No
228	Totó	1	1	Feminino	(a) Nenhuma	(a) Nenhuma	63	3	1	1	0	0	0	Não	1	(b) Macho	8	8	Sem raça definida	(b) Médio	(b) Longo	Yes	No		(f) Nasceu ali	(f) Nasceu ali	96	>1ano	(a) Com menos de 1 mês	Filhote	Yes	O outro morreu de Leishmaniose.	No	No	Yes	No	(c) Não vacinou	Não	No	No		Em branco.	(e) Não é tomado nenhum cuidado especial	(b) Dentro do esperado	(d) Nunca	Rarooununca	Yes	No	No
196	Snoop	2	>1	Feminino	(b) Ensino Fundamental incompleto (até a 8ª série)	(b) Ensino Fundamental i	78	4	2	>1	0	1	0	Não	2	(b) Macho	Não sabe		Sem raça definida	(a) Pequeno	(a) Curto	Yes	No		(b) Ganhou de alguém	adotououganhou	24	>1ano	(d) Adquiriu como adulto	Adulto	No		Yes	No	Yes	No	(a) Público	Sim	Yes	No		Em branco.	(d) Cão é deixado em casa com os alimentos necessários	(a) Menos do que esperava	(d) Nunca	Rarooununca	No	No	Yes
221	Princesa	1	1	Feminino	(b) Ensino Fundamental incompleto (até a 8ª série)	(b) Ensino Fundamental i	53	3	1	1	0	0	0	Não	1	(a) Fêmea	Não sabe.		Sem raça definida	(a) Pequeno	(a) Curto	Yes	No		(d) Feiras de adoção	adotououganhou	96	>1ano	(b) Entre cerca de 1 e 4 meses	Filhote	Yes	Sumiu	No	No	No	Yes	(a) Público	Sim	Yes	No		Em branco.	(c) Cão é deixado em casa para que alguém venha tratar	(b) Dentro do esperado	(d) Nunca	Rarooununca	No	No	Yes
522	Lili	1	1	Feminino	(b) Ensino Fundamental incompleto (até a 8ª série)	(b) Ensino Fundamental i	61	3	2	>1	0	1	0	Não	1	(a) Fêmea	3	3	Raça definida	(a) Pequeno	(a) Curto	Yes	No		(b) Ganhou de alguém	adotououganhou	36	>1ano	(a) Com menos de 1 mês	Filhote	Yes	Último morreu	No	No	No	Yes	(a) Público	Sim	No	No		Quer filhotes	(c) Cão é deixado em casa para que alguém venha tratar	(b) Dentro do esperado	(c) Raramente	Rarooununca	No	No	No
123	Layla	2	>1	Masculino	(b) Ensino Fundamental incompleto (até a 8ª série)	(b) Ensino Fundamental i	61	4	2	>1	0	0	0	Não	2	(a) Fêmea	4	4	Sem raça definida	(a) Pequeno	(a) Curto	.	Yes	3	(b) Ganhou de alguém	adotououganhou	48	>1ano	(b) Entre cerca de 1 e 4 meses	Filhote	Yes	Os outros morreram.	No	No	No	Yes	(a) Público	Sim	Yes	No		Falta de de condições, mas quer castrar.	(f) Nunca acontece essa situação	(a) Menos do que esperava	(d) Nunca	Rarooununca	No	Yes	No
122	Pitoco	2	>1	Masculino	(b) Ensino Fundamental incompleto (até a 8ª série)	(b) Ensino Fundamental i	61	4	2	>1	0	0	0	Não	2	(b) Macho	7	7	Raça definida	(a) Pequeno	(a) Curto	Yes	Yes	3	(b) Ganhou de alguém	adotououganhou	84	>1ano	(d) Adquiriu como adulto	Adulto	No		No	No	No	Yes	(a) Público	Sim	Yes	No		Falta de condições, mas quer castrar.	(f) Nunca acontece essa situação	(a) Menos do que esperava	(d) Nunca	Rarooununca	No	Yes	No
197	Costelinha	2	>1	Feminino	(b) Ensino Fundamental incompleto (até a 8ª série)	(b) Ensino Fundamental i	78	4	2	>1	0	1	0	Não	2	(b) Macho	10	10	Raça definida	(a) Pequeno	(a) Curto	Yes	No		(b) Ganhou de alguém	adotououganhou	120	>1ano	(d) Adquiriu como adulto	Adulto	No		Yes	No	Yes	No	(a) Público	Sim	Yes	No		Em branco	(d) Cão é deixado em casa com os alimentos necessários	(a) Menos do que esperava	(d) Nunca	Rarooununca	No	No	Yes
233	Vampira	3	>1	Feminino	(c) Ensino Fundamental completo (até a 8ª série)	Fundamentaloumédio	65	2	2	>1	0	0	0	Não	3	(a) Fêmea	Não sabe.		Sem raça definida	(b) Médio	(a) Curto	Yes	No		(a) Pegou da rua	adotououganhou	84	>1ano	(c) Entre cerca de 5 meses e 1 ano	Adulto	No		Yes	No	No	No	(a) Público	Sim	Yes	No		Não sabe.	(d) Cão é deixado em casa com os alimentos necessários	(a) Menos do que esperava	(b) Às vezes	Sim	Yes	No	No
362	Toti	1	1	Feminino	(c) Ensino Fundamental completo (até a 8ª série)	Fundamentaloumédio	62	2	2	>1	0	1	0	Não	1	(b) Macho	2	2	Sem raça definida	(b) Médio	(a) Curto	Yes	No	0	(f) Nasceu ali	(f) Nasceu ali	24	>1ano	(a) Com menos de 1 mês	Filhote	Yes	MORREU	No	No	Yes	No	(a) Público	Sim	Yes	No		" Difícil castrar em Divinópolis"	(d) Cão é deixado em casa com os alimentos necessários	(a) Menos do que esperava	(d) Nunca	Rarooununca	No	No	Yes
416	Lilica	4	>1	Feminino	(c) Ensino Fundamental completo (até a 8ª série)	Fundamentaloumédio	52	1	1	1	0	1	1	Sim	4	(a) Fêmea	6	6	Sem raça definida	(b) Médio	(b) Longo	Yes	Yes	1	(a) Pegou da rua	adotououganhou	48	>1ano	(d) Adquiriu como adulto	Adulto	Yes	"Morreu por idade"	No	No	Yes	No	(a) Público	Sim	Yes	No		"Ainda não consegui, mas pretendo"	(c) Cão é deixado em casa para que alguém venha tratar	(b) Dentro do esperado	(d) Nunca	Rarooununca	No	No	No
415	Negão	4	>1	Feminino	(c) Ensino Fundamental completo (até a 8ª série)	Fundamentaloumédio	52	1	1	1	0	1	1	Sim	4	(b) Macho	7	7	Sem raça definida	(b) Médio	(a) Curto	Yes	Yes	1	(a) Pegou da rua	adotououganhou	36	>1ano	(d) Adquiriu como adulto	Adulto	Yes	"Morreu por idade"	No	No	Yes	No	(a) Público	Sim	Yes	Yes	(b) Crevisa		(c) Cão é deixado em casa para que alguém venha tratar	(b) Dentro do esperado	(d) Nunca	Rarooununca	No	No	No
25	Soberano	1	1	Masculino	(d) Ensino médio completo (até o 3º ano)	Fundamentaloumédio	46	3	1	1	1	1	1	Sim	1	(b) Macho	X		Raça definida	(b) Médio	(a) Curto	Yes	No		(b) Ganhou de alguém	adotououganhou	60	>1ano	(b) Entre cerca de 1 e 4 meses	Filhote	No		No	No	No	Yes	(a) Público	Sim	No	No		Quer que ele se reproduza.	(d) Cão é deixado em casa com os alimentos necessários	(a) Menos do que esperava	(d) Nunca	Rarooununca	No	No	Yes
214	Aninha	3	>1	Feminino	(d) Ensino médio completo (até o 3º ano)	Fundamentaloumédio	55	3	1	1	3	1	2	Sim	3	(a) Fêmea	3	3	Sem raça definida	(a) Pequeno	(b) Longo	Yes	No		(b) Ganhou de alguém	adotououganhou	36	>1ano	(b) Entre cerca de 1 e 4 meses	Filhote	No		Yes	Yes	Yes	No	(b) Particular	Sim	Yes	No		Em branco.	(d) Cão é deixado em casa com os alimentos necessários	(b) Dentro do esperado	(d) Nunca	Rarooununca	No	No	No
215	Kiara	3	>1	Feminino	(d) Ensino médio completo (até o 3º ano)	Fundamentaloumédio	55	3	1	1	3	1	2	Sim	3	(a) Fêmea	5	5	Sem raça definida	(a) Pequeno	(b) Longo	Yes	No		(a) Pegou da rua	adotououganhou	36	>1ano	(b) Entre cerca de 1 e 4 meses	Filhote	No		Yes	Yes	Yes	No	(b) Particular	Sim	Yes	No		Em branco.	(d) Cão é deixado em casa com os alimentos necessários	(b) Dentro do esperado	(d) Nunca	Rarooununca	No	No	No
216	Lola	3	>1	Feminino	(d) Ensino médio completo (até o 3º ano)	Fundamentaloumédio	55	3	1	1	3	1	2	Sim	3	(a) Fêmea	6	6	Sem raça definida	(a) Pequeno	(a) Curto	Yes	No		(a) Pegou da rua	adotououganhou	48	>1ano	(d) Adquiriu como adulto	Adulto	No		Yes	Yes	Yes	No	(b) Particular	Sim	Yes	No		Em branco	(d) Cão é deixado em casa com os alimentos necessários	(b) Dentro do esperado	(b) Às vezes	Sim	No	No	No
662	Bianca	1	1	Feminino	(d) Ensino médio completo (até o 3º ano)	Fundamentaloumédio	64	4	2	>1	0	1	2	Sim	1	(a) Fêmea	13	13	Sem raça definida	(b) Médio	(b) Longo	Yes	No		(d) Feiras de adoção	adotououganhou	156	>1ano	(a) Com menos de 1 mês	Filhote	No		No	No	No	Yes	(a) Público	Sim	Yes	No		"Não sabe onde leva, para ser de graça"	(c) Cão é deixado em casa para que alguém venha tratar	(b) Dentro do esperado	(d) Nunca	Rarooununca	No	No	Yes
103	Carabina	1	1	Masculino	(e) Nível superior completo	(e) Nível superior comp	33	4	2	>1	1	1	2	Sim	1	(a) Fêmea	6	6	Raça definida	(b) Médio	(a) Curto	No	No		(e) Comprou	(e) Comprou	72	>1ano	(b) Entre cerca de 1 e 4 meses	Filhote	Yes	O outro morreu.	No	No	No	Yes	(a) Público	Sim	Yes	No		Fica presa.	(c) Cão é deixado em casa para que alguém venha tratar	(b) Dentro do esperado	(c) Raramente	Rarooununca	No	No	No
651	Boby	3	>1	Masculino	(b) Ensino Fundamental incompleto (até a 8ª série)	(b) Ensino Fundamental i	37	7	2	>1	0	1	1	Sim	3	(b) Macho	6	6	Sem raça definida	(a) Pequeno	(a) Curto	Yes	Yes	1	(a) Pegou da rua	adotououganhou	72	>1ano	(a) Com menos de 1 mês	Filhote	Yes	"Os filhos gostam / é compania"	Yes	Yes	Yes	No	(a) Público	Sim	Yes	No		"Falta de condição/ Não tem fêmeas por conta disso"	(f) Nunca acontece essa situação	(b) Dentro do esperado	(d) Nunca	Rarooununca	Yes	No	No
427	Lara	3	>1	Feminino	(c) Ensino Fundamental completo (até a 8ª série)	Fundamentaloumédio	49	7	1	1	0	1	1	Sim	3	(a) Fêmea	3	3	Sem raça definida	(b) Médio	(a) Curto	No	No		(b) Ganhou de alguém	adotououganhou	36	>1ano	(c) Entre cerca de 5 meses e 1 ano	Adulto	No		No	No	No	Yes	(a) Público	Sim	No	No		"Falta de tempo"	(d) Cão é deixado em casa com os alimentos necessários	(c) Mais difícil do que esperava	(d) Nunca	Rarooununca	Yes	No	No
87	Laika	3	>1	Feminino	(c) Ensino Fundamental completo (até a 8ª série)	Fundamentaloumédio	43	2	1	1	1	1	0	Não	3	(a) Fêmea	3	3	Sem raça definida	(a) Pequeno	(a) Curto	Yes	No		(b) Ganhou de alguém	adotououganhou	36	>1ano	(a) Com menos de 1 mês	Filhote	No		No	No	No	Yes	(c) Não vacinou	Não	Yes	No		Falta de dinheiro.	(f) Nunca acontece essa situação	(b) Dentro do esperado	(c) Raramente	Rarooununca	No	Yes	No
484	Toquinho	4	>1	Masculino	(a) Nenhuma	(a) Nenhuma	84	3	1	1	0	0	0	Não	4	(b) Macho	2	2	Raça definida	(a) Pequeno	(a) Curto	Yes	No		(f) Nasceu ali	(f) Nasceu ali	24	>1ano	(a) Com menos de 1 mês	Filhote	No		No	No	Yes	No	(a) Público	Sim	Yes	No		"Não gosta"	(d) Cão é deixado em casa com os alimentos necessários	(b) Dentro do esperado	(d) Nunca	Rarooununca	No	No	No
486	Palito	4	>1	Masculino	(a) Nenhuma	(a) Nenhuma	84	3	1	1	0	0	0	Não	4	(b) Macho	2	2	Raça definida	(a) Pequeno	(a) Curto	Yes	No		(f) Nasceu ali	(f) Nasceu ali	24	>1ano	(a) Com menos de 1 mês	Filhote	No		No	No	Yes	No	(a) Público	Sim	Yes	No		"Não gosta"	(d) Cão é deixado em casa com os alimentos necessários	(b) Dentro do esperado	(d) Nunca	Rarooununca	No	No	No
390	Nega	1	1	Masculino	(d) Ensino médio completo (até o 3º ano)	Fundamentaloumédio	51	7	1	1	2	1	2	Sim	1	(a) Fêmea	25	2	Raça definida	(c) Grande	(a) Curto	Yes	No		(b) Ganhou de alguém	adotououganhou	196	>1ano	(a) Com menos de 1 mês	Filhote	Yes	A outra fugiu	Yes	No	Yes	No	(a) Público	Sim	Yes	No		"Não quis"	(f) Nunca acontece essa situação	(b) Dentro do esperado	(d) Nunca	Rarooununca	No	No	No
655	Feik	2	>1	Feminino	(d) Ensino médio completo (até o 3º ano)	Fundamentaloumédio	59	14	1	1	0	1	0	Não	2	(a) Fêmea	3	3	Raça definida	(a) Pequeno	(a) Curto	Yes	No		(e) Comprou	(e) Comprou	36	>1ano	(b) Entre cerca de 1 e 4 meses	Filhote	No		No	Yes	Yes	No	(a) Público	Sim	Yes	No		"Porque é dolorida"	(c) Cão é deixado em casa para que alguém venha tratar	(c) Mais difícil do que esperava	(a) Frequentemente	Sim	No	No	No
10	Bia	4	>1	Masculino	(d) Ensino médio completo (até o 3º ano)	Fundamentaloumédio	56	4	3	>1	3	1	2	Sim	4	(a) Fêmea	4	4	Sem raça definida	(a) Pequeno	(a) Curto	Yes	Yes	1	(f) Nasceu ali	(f) Nasceu ali	48	>1ano	(a) Com menos de 1 mês	Filhote	No		Yes	Yes	Yes	No	(a) Público	Sim	Yes	Yes	(a) Veterinário particular		(c) Cão é deixado em casa para que alguém venha tratar	(b) Dentro do esperado	(b) Às vezes	Sim	No	No	Yes
9	Mel	4	>1	Masculino	(d) Ensino médio completo (até o 3º ano)	Fundamentaloumédio	56	4	3	>1	3	1	2	Sim	4	(a) Fêmea	5	5	Sem raça definida	(b) Médio	(a) Curto	Yes	Yes	1	(a) Pegou da rua	adotououganhou	60	>1ano	(b) Entre cerca de 1 e 4 meses	Filhote	No		Yes	Yes	Yes	No	(a) Público	Sim	Yes	No		Tem vontade de castrar, mas não teve oportunidade.	(c) Cão é deixado em casa para que alguém venha tratar	(b) Dentro do esperado	(b) Às vezes	Sim	No	No	Yes
73	Nina	2	>1	Feminino	(d) Ensino médio completo (até o 3º ano)	Fundamentaloumédio	52	6	2	>1	2	2	1	Sim	2	(a) Fêmea	6	6	Sem raça definida	(a) Pequeno	(a) Curto	Yes	No		(b) Ganhou de alguém	adotououganhou	72	>1ano	(b) Entre cerca de 1 e 4 meses	Filhote	Yes	O outro morreu.	No	No	No	Yes	(a) Público	Sim	Yes	No		Fica preso. Sem acesso para levar.	(f) Nunca acontece essa situação	(b) Dentro do esperado	(c) Raramente	Rarooununca	No	No	Yes
201	Duly	2	>1	Feminino	(d) Ensino médio completo (até o 3º ano)	Fundamentaloumédio	63	3	2	>1	1	1	2	Sim	2	(b) Macho	10	10	Raça definida	(a) Pequeno	(a) Curto	Yes	No		(b) Ganhou de alguém	adotououganhou	36	>1ano	(d) Adquiriu como adulto	Adulto	No		No	No	No	Yes	(a) Público	Sim	Yes	No		Não soube.	(d) Cão é deixado em casa com os alimentos necessários	(b) Dentro do esperado	(b) Às vezes	Sim	No	No	No
263	continuaon	2	>1	Masculino	(e) Nível superior completo	(e) Nível superior comp	64	3	3	>1	2	1	2	Sim	2	(b) Macho	4	4	Sem raça definida	(a) Pequeno	(b) Longo	Yes	No		X	X	48	>1ano	(b) Entre cerca de 1 e 4 meses	Filhote	Yes	Leishmaniose.	Yes	Yes	Yes	No	(b) Particular	Sim	Yes	Yes	(c) Castra móvel		(c) Cão é deixado em casa para que alguém venha tratar	(b) Dentro do esperado	(d) Nunca	Rarooununca	No	No	Yes
692	Sansão	4	>1	Masculino	(b) Ensino Fundamental incompleto (até a 8ª série)	(b) Ensino Fundamental i	68	2	1	1	0	1	0	Não	4	(b) Macho	5	5	Sem raça definida	(b) Médio	(a) Curto	Yes	Yes	8	(b) Ganhou de alguém	adotououganhou	60	>1ano	(a) Com menos de 1 mês	Filhote	Yes	"Porque gosta de animais e para proteger a casa"	No	No	No	Yes	(b) Particular	Sim	Yes	No		"Tem dó"	(c) Cão é deixado em casa para que alguém venha tratar	(c) Mais difícil do que esperava	(c) Raramente	Rarooununca	No	No	No
200	Tonico	3	>1	Masculino	(c) Ensino Fundamental completo (até a 8ª série)	Fundamentaloumédio	42	3	1	1	0	1	0	Não	3	(b) Macho	Não sabe.		Raça definida	(a) Pequeno	(a) Curto	Yes	No		(b) Ganhou de alguém	adotououganhou	24	>1ano	(b) Entre cerca de 1 e 4 meses	Filhote	Yes	O outro morreu por leishmaniose.	No	No	No	Yes	(a) Público	Sim	Yes	No		Não acha necessário.	(c) Cão é deixado em casa para que alguém venha tratar	(c) Mais difícil do que esperava	(d) Nunca	Rarooununca	No	No	Yes
199	Ursa	3	>1	Masculino	(c) Ensino Fundamental completo (até a 8ª série)	Fundamentaloumédio	42	3	1	1	0	1	0	Não	3	(a) Fêmea	2	2	Raça definida	(c) Grande	(b) Longo	Yes	No		(b) Ganhou de alguém	adotououganhou	24	>1ano	(b) Entre cerca de 1 e 4 meses	Filhote	Yes	O outro morreu por leishmaniose.	No	No	No	Yes	(a) Público	Sim	Yes	No		Não acha necessário	(c) Cão é deixado em casa para que alguém venha tratar	(c) Mais difícil do que esperava	(d) Nunca	Rarooununca	No	No	Yes
245	Lana	2	>1	Feminino	(c) Ensino Fundamental completo (até a 8ª série)	Fundamentaloumédio	53	6	4	>1	3	2	1	Sim	2	(a) Fêmea	2	2	Raça definida	(b) Médio	(b) Longo	Yes	No		(b) Ganhou de alguém	adotououganhou	24	>1ano	(b) Entre cerca de 1 e 4 meses	Filhote	Yes	O outro morreu de câncer.	Yes	No	Yes	No	(b) Particular	Sim	Yes	No		Cães ficam em casa.	(c) Cão é deixado em casa para que alguém venha tratar	(b) Dentro do esperado	(d) Nunca	Rarooununca	No	No	No
198	Bobó	3	>1	Masculino	(c) Ensino Fundamental completo (até a 8ª série)	Fundamentaloumédio	42	3	1	1	0	1	0	Não	3	(b) Macho	3	3	Sem raça definida	(a) Pequeno	(b) Longo	Yes	No		(b) Ganhou de alguém	adotououganhou	36	>1ano	(b) Entre cerca de 1 e 4 meses	Filhote	Yes	O outro morreu de leishmaniose.	No	No	No	Yes	(a) Público	Sim	Yes	No		Não acha necessário.	(c) Cão é deixado em casa para que alguém venha tratar	(c) Mais difícil do que esperava	(d) Nunca	Rarooununca	No	No	Yes
246	Neguito	2	>1	Feminino	(c) Ensino Fundamental completo (até a 8ª série)	Fundamentaloumédio	53	6	4	>1	3	2	1	Sim	2	(a) Fêmea	8	8	Raça definida	(a) Pequeno	(b) Longo	Yes	No		(f) Nasceu ali	(f) Nasceu ali	96	>1ano	(a) Com menos de 1 mês	Filhote	Yes	O outro morreu de câncer.	Yes	No	Yes	No	(b) Particular	Sim	Yes	No		Cão fica só em casa.	(c) Cão é deixado em casa para que alguém venha tratar	(b) Dentro do esperado	(d) Nunca	Rarooununca	No	No	No
587	Bobona	3	>1	Masculino	(e) Nível superior completo	(e) Nível superior comp	60	1	4	>1	2	2	2	Sim	3	(a) Fêmea	2	2	Sem raça definida	(a) Pequeno	(a) Curto	Yes	No		(a) Pegou da rua	adotououganhou	24	>1ano	(a) Com menos de 1 mês	Filhote	Yes	Porque gosta de animais	Yes	Yes	Yes	No	(a) Público	Sim	Yes	No		Aplica anticoncepcional nas fêmeas	(c) Cão é deixado em casa para que alguém venha tratar	(b) Dentro do esperado	(d) Nunca	Rarooununca	No	No	No
11	Duda	4	>1	Masculino	(d) Ensino médio completo (até o 3º ano)	Fundamentaloumédio	56	4	3	>1	3	1	2	Sim	4	(a) Fêmea	X		Sem raça definida	(b) Médio	(a) Curto	Yes	Yes	1	(a) Pegou da rua	adotououganhou	.	X	(b) Entre cerca de 1 e 4 meses	Filhote	No		Yes	Yes	Yes	No	(a) Público	Sim	Yes	No		Tem vontade, mas não teve oportunidade.	(c) Cão é deixado em casa para que alguém venha tratar	(b) Dentro do esperado	(b) Às vezes	Sim	No	No	Yes
264	Mel	2	>1	Masculino	(e) Nível superior completo	(e) Nível superior comp	64	3	3	>1	2	1	2	Sim	2	(a) Fêmea	2	2	Sem raça definida	(a) Pequeno	(b) Longo	Yes	No		X	X	.	X	(b) Entre cerca de 1 e 4 meses	Filhote	Yes	Leishmaniose	Yes	Yes	Yes	No	(b) Particular	Sim	Yes	Yes	(c) Castra móvel		(c) Cão é deixado em casa para que alguém venha tratar	(b) Dentro do esperado	(d) Nunca	Rarooununca	No	No	Yes
212	Boca preta	4	>1	Masculino	(b) Ensino Fundamental incompleto (até a 8ª série)	(b) Ensino Fundamental i	70	1	2	>1	1	0	0	Não	4	(a) Fêmea	Não sabe.		Sem raça definida	(a) Pequeno	(a) Curto	Yes	No		(a) Pegou da rua	adotououganhou	6	<1ano	(d) Adquiriu como adulto	Adulto	No		No	No	No	Yes	(a) Público	Sim	X	No		Não coloca para cruzar.	(d) Cão é deixado em casa com os alimentos necessários	(b) Dentro do esperado	(a) Frequentemente	Sim	No	No	No
125	Sapequinha	1	1	Feminino	(b) Ensino Fundamental incompleto (até a 8ª série)	(b) Ensino Fundamental i	64	2	1	1	0	0	0	Não	1	(a) Fêmea	1	1	Raça definida	(a) Pequeno	(a) Curto	Yes	No		(b) Ganhou de alguém	adotououganhou	12	<1ano	(b) Entre cerca de 1 e 4 meses	Filhote	No		No	No	No	Yes	(a) Público	Sim	Yes	No		Não teve tempo, mas quer castrar.	(f) Nunca acontece essa situação	(b) Dentro do esperado	(d) Nunca	Rarooununca	No	No	No
137	Rubinho	1	1	Feminino	(b) Ensino Fundamental incompleto (até a 8ª série)	(b) Ensino Fundamental i	74	1	1	1	0	0	0	Não	1	(b) Macho	1	1	Raça definida	(a) Pequeno	(a) Curto	Yes	Yes	1	(b) Ganhou de alguém	adotououganhou	12	<1ano	(b) Entre cerca de 1 e 4 meses	Filhote	Yes	O outro morreu.	No	No	Yes	No	(c) Não vacinou	Não	Yes	No		Não acha certo (não gosta) de mexer na natureza do animal.	(d) Cão é deixado em casa com os alimentos necessários	(a) Menos do que esperava	(d) Nunca	Rarooununca	No	No	Yes
561	Pipoca	4	>1	Masculino	(b) Ensino Fundamental incompleto (até a 8ª série)	(b) Ensino Fundamental i	49	5	1	1	1	1	2	Sim	4	(a) Fêmea	1	1	Sem raça definida	(a) Pequeno	(a) Curto	Yes	Yes	5	(b) Ganhou de alguém	adotououganhou	12	<1ano	(b) Entre cerca de 1 e 4 meses	Filhote	Yes	Porque gostam de ter cães	No	No	No	Yes	(a) Público	Sim	Yes	No		Não sabe	(f) Nunca acontece essa situação	(b) Dentro do esperado	(d) Nunca	Rarooununca	Yes	No	No
167	Thor	2	>1	Feminino	(c) Ensino Fundamental completo (até a 8ª série)	Fundamentaloumédio	66	3	1	1	0	1	0	Não	2	(b) Macho	1	1	Raça definida	(c) Grande	(a) Curto	Yes	No		(b) Ganhou de alguém	adotououganhou	12	<1ano	(a) Com menos de 1 mês	Filhote	No		No	No	Yes	No	(a) Público	Sim	Yes	No		Sem informações.	(f) Nunca acontece essa situação	(a) Menos do que esperava	(a) Frequentemente	Sim	No	No	No
373	Rebeca	2	>1	Feminino	(d) Ensino médio completo (até o 3º ano)	Fundamentaloumédio	30	8	2	>1	1	2	3	Sim	2	(a) Fêmea	8 meses	0,8	Sem raça definida	(b) Médio	(a) Curto	Yes	No	0	(a) Pegou da rua	adotououganhou	8	<1ano	(a) Com menos de 1 mês	Filhote	Yes	"Tava doente"	No	No	No	Yes	(a) Público	Sim	Yes	No		"Quero castrar"	(f) Nunca acontece essa situação	(b) Dentro do esperado	(d) Nunca	Rarooununca	No	No	No
604	Kali	2	>1	Masculino	(d) Ensino médio completo (até o 3º ano)	Fundamentaloumédio	51	4	1	1	1	1	1	Sim	2	(a) Fêmea	1	1	Sem raça definida	(a) Pequeno	(a) Curto	Yes	Yes	1	(a) Pegou da rua	adotououganhou	12	<1ano	(a) Com menos de 1 mês	Filhote	Yes	Porque gosta de animais	No	No	No	Yes	(a) Público	Sim	Yes	No		"Não vê necessidade"	(c) Cão é deixado em casa para que alguém venha tratar	(b) Dentro do esperado	(d) Nunca	Rarooununca	No	No	Yes
605	Laika	2	>1	Masculino	(d) Ensino médio completo (até o 3º ano)	Fundamentaloumédio	51	4	1	1	1	1	1	Sim	2	(a) Fêmea	1 ano e meio	2	Raça definida	(a) Pequeno	(a) Curto	Yes	Yes	1	(b) Ganhou de alguém	adotououganhou	6	<1ano	(c) Entre cerca de 5 meses e 1 ano	Adulto	Yes	"Porque gosta de animais"	No	No	No	Yes	(a) Público	Sim	Yes	No		"Não vê necessidade"	(c) Cão é deixado em casa para que alguém venha tratar	(b) Dentro do esperado	(d) Nunca	Rarooununca	No	No	Yes
235	Billy	1	1	Feminino	(d) Ensino médio completo (até o 3º ano)	Fundamentaloumédio	47	2	1	1	0	1	1	Sim	1	(b) Macho	5	5	Sem raça definida	(a) Pequeno	(a) Curto	Yes	No		(b) Ganhou de alguém	adotououganhou	5	<1ano	(b) Entre cerca de 1 e 4 meses	Filhote	No		Yes	No	Yes	No	(a) Público	Sim	Yes	No		Não pensou sobre.	(b) Cão é levado para a casa de vizinhos, parentes ou amigos	(a) Menos do que esperava	(d) Nunca	Rarooununca	No	No	Yes
532	Regaço	2	>1	Masculino	(d) Ensino médio completo (até o 3º ano)	Fundamentaloumédio	71	2	1	1	0	1	0	Não	2	(b) Macho	10	10	Sem raça definida	(a) Pequeno	(a) Curto	Yes	No		(a) Pegou da rua	adotououganhou	8	<1ano	(d) Adquiriu como adulto	Adulto	No		No	No	No	Yes	(a) Público	Sim	Yes	No		"Não passou pela ideia"	(f) Nunca acontece essa situação	(a) Menos do que esperava	(d) Nunca	Rarooununca	No	No	Yes
142	Meg	1	1	Feminino	(e) Nível superior completo	(e) Nível superior comp	37	4	2	>1	0	1	1	Sim	1	(a) Fêmea	Não sabe.		Raça definida	(a) Pequeno	(b) Longo	Yes	No		(b) Ganhou de alguém	adotououganhou	12	<1ano	(d) Adquiriu como adulto	Adulto	Yes	Perdeu as outras e porque gostam de cães.	No	No	No	Yes	(a) Público	Sim	Yes	X		Não sabe se é castrada, mas tem interesse em castrar (mas nunca procurou).	(c) Cão é deixado em casa para que alguém venha tratar	(b) Dentro do esperado	(d) Nunca	Rarooununca	No	No	No
309	Clara	2	>1	Feminino	(e) Nível superior completo	(e) Nível superior comp	58	5	1	1	1	1	1	Sim	2	(a) Fêmea	1	1	Sem raça definida	(a) Pequeno	(b) Longo	No	No		(b) Ganhou de alguém	adotououganhou	12	<1ano	(a) Com menos de 1 mês	Filhote	No		No	No	No	Yes	(a) Público	Sim	Yes	No		Custo.	(c) Cão é deixado em casa para que alguém venha tratar	(b) Dentro do esperado	(d) Nunca	Rarooununca	No	No	No
310	Maia	2	>1	Feminino	(e) Nível superior completo	(e) Nível superior comp	58	5	1	1	1	1	1	Sim	2	(a) Fêmea	1	1	Sem raça definida	(a) Pequeno	(b) Longo	No	No		(b) Ganhou de alguém	adotououganhou	12	<1ano	(a) Com menos de 1 mês	Filhote	No		No	No	No	Yes	(a) Público	Sim	Yes	No		Custo.	(c) Cão é deixado em casa para que alguém venha tratar	(b) Dentro do esperado	(d) Nunca	Rarooununca	No	No	No
303	Sheik	3	>1	Feminino	(b) Ensino Fundamental incompleto (até a 8ª série)	(b) Ensino Fundamental i	51	3	1	1	1	1	1	Sim	3	(b) Macho	6 meses.	0,6	Raça definida	(a) Pequeno	(a) Curto	Yes	No		(b) Ganhou de alguém	adotououganhou	6	<1ano	(a) Com menos de 1 mês	Filhote	Yes	Gosta de cão.	No	No	No	Yes	(a) Público	Sim	Yes	No		Não precisa.	(b) Cão é levado para a casa de vizinhos, parentes ou amigos	(b) Dentro do esperado	(c) Raramente	Rarooununca	No	No	Yes
582	Belinha	3	>1	Feminino	(b) Ensino Fundamental incompleto (até a 8ª série)	(b) Ensino Fundamental i		2	1	1	0	0	0	Não	3	(a) Fêmea	1	1	Raça definida	(a) Pequeno	(a) Curto	Yes	No		(f) Nasceu ali	(f) Nasceu ali	12	<1ano	(a) Com menos de 1 mês	Filhote	No		No	No	No	Yes	(b) Particular	Sim	Yes	No		"Quer tirar cria"	(d) Cão é deixado em casa com os alimentos necessários	(b) Dentro do esperado	(d) Nunca	Rarooununca	No	No	Yes
583	Maia	3	>1	Feminino	(b) Ensino Fundamental incompleto (até a 8ª série)	(b) Ensino Fundamental i		2	1	1	0	0	0	Não	3	(a) Fêmea	1	1	Raça definida	(a) Pequeno	(a) Curto	Yes	No		(f) Nasceu ali	(f) Nasceu ali	12	<1ano	(a) Com menos de 1 mês	Filhote	No		No	No	No	Yes	(b) Particular	Sim	Yes	No		Quer tirar cria	(d) Cão é deixado em casa com os alimentos necessários	(b) Dentro do esperado	(d) Nunca	Rarooununca	No	No	Yes
584	Maju	3	>1	Feminino	(b) Ensino Fundamental incompleto (até a 8ª série)	(b) Ensino Fundamental i		2	1	1	0	0	0	Não	3	(a) Fêmea	1	1	Sem raça definida	(a) Pequeno	(a) Curto	Yes	No		(f) Nasceu ali	(f) Nasceu ali	12	<1ano	(a) Com menos de 1 mês	Filhote	No		No	No	No	Yes	(b) Particular	Sim	Yes	No		Quer tirar cria	(d) Cão é deixado em casa com os alimentos necessários	(b) Dentro do esperado	(d) Nunca	Rarooununca	No	No	Yes
649	Pretinha	1	1	Feminino	(b) Ensino Fundamental incompleto (até a 8ª série)	(b) Ensino Fundamental i	69	2	1	1	0	1	0	Não	1	(a) Fêmea	6	6	Sem raça definida	(a) Pequeno	(a) Curto	Yes	No		(b) Ganhou de alguém	adotououganhou	12	<1ano	(d) Adquiriu como adulto	Adulto	Yes	"O neto ficou triste e quis outro"	No	No	No	Yes	(a) Público	Sim	No	No		"Gostaria de castrar"	(b) Cão é levado para a casa de vizinhos, parentes ou amigos	(a) Menos do que esperava	(d) Nunca	Rarooununca	No	No	Yes
433	Chiquinha	3	>1	Feminino	(d) Ensino médio completo (até o 3º ano)	Fundamentaloumédio	55	1	1	1	0	0	0	Não	3	(a) Fêmea	1	1	Sem raça definida	(a) Pequeno	(a) Curto	Yes	No		(f) Nasceu ali	(f) Nasceu ali	12	<1ano	(a) Com menos de 1 mês	Filhote	No		No	No	No	Yes	(c) Não vacinou	Não	Yes	No		"Falta de um facilitador"	(d) Cão é deixado em casa com os alimentos necessários	(a) Menos do que esperava	(d) Nunca	Rarooununca	No	No	Yes
138	Amora	3	>1	Feminino	(d) Ensino médio completo (até o 3º ano)	Fundamentaloumédio	30	4	1	1	1	1	1	Sim	3	(a) Fêmea	1	1	Sem raça definida	(a) Pequeno	(a) Curto	Yes	No		(f) Nasceu ali	(f) Nasceu ali	12	<1ano	(a) Com menos de 1 mês	Filhote	No		No	No	No	Yes	(a) Público	Sim	Yes	No		No Crevisa não atende.	(b) Cão é levado para a casa de vizinhos, parentes ou amigos	(a) Menos do que esperava	(d) Nunca	Rarooununca	No	No	Yes
266	Hanna	1	1	Masculino	(e) Nível superior completo	(e) Nível superior comp	51	4	1	1	2	2	1	Sim	1	(a) Fêmea	Não sabe		Sem raça definida	(a) Pequeno	(b) Longo	Yes	No		(b) Ganhou de alguém	adotououganhou	6	<1ano	(c) Entre cerca de 5 meses e 1 ano	Adulto	Yes	Em branco	No	No	Yes	No	(a) Público	Sim	Yes	No		Em branco.	(b) Cão é levado para a casa de vizinhos, parentes ou amigos	(a) Menos do que esperava	(a) Frequentemente	Sim	No	No	Yes
498	Branquinha	2	>1	Feminino	(e) Nível superior completo	(e) Nível superior comp	34	3	3	>1	1	1	1	Sim	2	(a) Fêmea	7	7	Raça definida	(a) Pequeno	(b) Longo	No	No		(b) Ganhou de alguém	adotououganhou	1	<1ano	(d) Adquiriu como adulto	Adulto	No		No	No	Yes	No	(a) Público	Sim	No	No		Sem motivo	(c) Cão é deixado em casa para que alguém venha tratar	(a) Menos do que esperava	(c) Raramente	Rarooununca	No	No	Yes
23	Snoop	2	>1	Masculino	(b) Ensino Fundamental incompleto (até a 8ª série)	(b) Ensino Fundamental i	74	2	1	1	0	1	0	Não	2	(b) Macho	10 meses	0,8	Raça definida	(a) Pequeno	(a) Curto	No	No		(b) Ganhou de alguém	adotououganhou	8	<1ano	(b) Entre cerca de 1 e 4 meses	Filhote	No		Yes	No	No	No	(c) Não vacinou	Não	Yes	No			(f) Nunca acontece essa situação	(b) Dentro do esperado	(b) Às vezes	Sim	No	No	Yes
370	Marelo	3	>1	Feminino	(b) Ensino Fundamental incompleto (até a 8ª série)	(b) Ensino Fundamental i	61	3	1	1	0	1	1	Sim	3	(b) Macho	1	1	Sem raça definida	(b) Médio	(a) Curto	Yes	Yes	7	(a) Pegou da rua	adotououganhou	12	<1ano	(b) Entre cerca de 1 e 4 meses	Filhote	No		No	No	No	Yes	(c) Não vacinou	Não	Yes	No		"Porque tem que pagar"	(d) Cão é deixado em casa com os alimentos necessários	(b) Dentro do esperado	(d) Nunca	Rarooununca	Yes	No	No
531	Bingo	2	>1	Masculino	(b) Ensino Fundamental incompleto (até a 8ª série)	(b) Ensino Fundamental i	28	6	1	1	0	1	0	Não	2	(b) Macho	1	1	Sem raça definida	(a) Pequeno	(a) Curto	Yes	No		(b) Ganhou de alguém	adotououganhou	12	<1ano	(c) Entre cerca de 5 meses e 1 ano	Adulto	Yes	"Morreu"	No	No	No	Yes	(a) Público	Sim	No	No		"Não pensou"	(c) Cão é deixado em casa para que alguém venha tratar	(c) Mais difícil do que esperava	(d) Nunca	Rarooununca	Yes	No	No
222	Nina	3	>1	Feminino	(e) Nível superior completo	(e) Nível superior comp	40	3	3	>1	1	1	1	Sim	3	(a) Fêmea	Não sabe.		Raça definida	(a) Pequeno	(b) Longo	Yes	No		(b) Ganhou de alguém	adotououganhou	3	<1ano	(b) Entre cerca de 1 e 4 meses	Filhote	Yes	O anterior morreu.	Yes	Yes	Yes	No	(b) Particular	Sim	Yes	No		Não pensaram nisso.	(b) Cão é levado para a casa de vizinhos, parentes ou amigos	(c) Mais difícil do que esperava	(d) Nunca	Rarooununca	No	No	No
224	Leid	3	>1	Feminino	(e) Nível superior completo	(e) Nível superior comp	40	3	3	>1	1	1	1	Sim	3	(a) Fêmea	Não sabe.		Sem raça definida	(a) Pequeno	(a) Curto	Yes	No		(a) Pegou da rua	adotououganhou	10	<1ano	(d) Adquiriu como adulto	Adulto	Yes	O anterior morreu.	Yes	Yes	Yes	No	(b) Particular	Sim	Yes	No		Não pensaram nisso.	(b) Cão é levado para a casa de vizinhos, parentes ou amigos	(c) Mais difícil do que esperava	(d) Nunca	Rarooununca	No	Yes	No
544	Jujuba	1	1	Feminino	(b) Ensino Fundamental incompleto (até a 8ª série)	(b) Ensino Fundamental i	61	1	2	>1	0	1	1	Sim	1	(a) Fêmea	1 ano e 6 meses	1	Raça definida	(a) Pequeno	(a) Curto	Yes	No		(b) Ganhou de alguém	adotououganhou	5	<1ano	(d) Adquiriu como adulto	Adulto	No		No	No	No	Yes	(c) Não vacinou	Não	No	No		Não quis	(c) Cão é deixado em casa para que alguém venha tratar	(a) Menos do que esperava	(d) Nunca	Rarooununca	No	No	No
462	Mel	4	>1	Feminino	(b) Ensino Fundamental incompleto (até a 8ª série)	(b) Ensino Fundamental i	41	6	2	>1	1	1	3	Sim	4	(a) Fêmea	1	1	Raça definida	(a) Pequeno	(a) Curto	Yes	No		(b) Ganhou de alguém	adotououganhou	12	<1ano	(a) Com menos de 1 mês	Filhote	No		Yes	Yes	No	No	(a) Público	Sim	Yes	No		Ficam apenas em casa	(b) Cão é levado para a casa de vizinhos, parentes ou amigos	(a) Menos do que esperava	(d) Nunca	Rarooununca	No	No	No
387	NIck	1	1	Feminino	(b) Ensino Fundamental incompleto (até a 8ª série)	(b) Ensino Fundamental i	67	3	1	1	0	0	0	Não	1	(b) Macho	1	1	Sem raça definida	(b) Médio	(a) Curto	Yes	No	0	(b) Ganhou de alguém	adotououganhou	12	<1ano	(a) Com menos de 1 mês	Filhote	No		Yes	No	No	No	(a) Público	Sim	Yes	No		"Porque o irmão não quer"	(f) Nunca acontece essa situação	(a) Menos do que esperava	(a) Frequentemente	Sim	No	No	No
130	Cabeção	4	>1	Feminino	(d) Ensino médio completo (até o 3º ano)	Fundamentaloumédio	28	4	1	1	0	1	1	Sim	4	(b) Macho	6	6	Sem raça definida	(a) Pequeno	(a) Curto	Yes	Yes	2	(f) Nasceu ali	(f) Nasceu ali	6	<1ano	(a) Com menos de 1 mês	Filhote	Yes	O outro morreu.	No	No	No	Yes	(a) Público	Sim	Yes	X		Porque tem que levar no Crevisa.	(d) Cão é deixado em casa com os alimentos necessários	(a) Menos do que esperava	(d) Nunca	Rarooununca	No	Yes	No
287	Bolota	1	1	Feminino	(e) Nível superior completo	(e) Nível superior comp	72	3	2	>1	1	1	1	Sim	1	(a) Fêmea	4	4	Sem raça definida	(b) Médio	(a) Curto	No	Yes	2	(b) Ganhou de alguém	adotououganhou	48	>1ano	(b) Entre cerca de 1 e 4 meses	Filhote	Yes	Velhice.	Yes	No	Yes	No	(a) Público	Sim	No	Yes	(a) Veterinário particular		(d) Cão é deixado em casa com os alimentos necessários	(b) Dentro do esperado	(d) Nunca	Rarooununca	No	No	Yes
209	Lolita	4	>1	Masculino	(b) Ensino Fundamental incompleto (até a 8ª série)	(b) Ensino Fundamental i	70	1	2	>1	1	0	0	Não	4	(a) Fêmea	Não sabe		Sem raça definida	(a) Pequeno	(a) Curto	Yes	No		(f) Nasceu ali	(f) Nasceu ali	40	>1ano	(a) Com menos de 1 mês	Filhote	No		No	No	No	Yes	(a) Público	Sim	X	No		Não coloca para cruzar.	(d) Cão é deixado em casa com os alimentos necessários	(b) Dentro do esperado	(d) Nunca	Rarooununca	No	No	No
210	Piquitito	4	>1	Masculino	(b) Ensino Fundamental incompleto (até a 8ª série)	(b) Ensino Fundamental i	70	1	2	>1	1	0	0	Não	4	(a) Fêmea	Não sabe		Sem raça definida	(a) Pequeno	(a) Curto	Yes	No		(f) Nasceu ali	(f) Nasceu ali	40	>1ano	(a) Com menos de 1 mês	Filhote	No		No	No	No	Yes	(a) Público	Sim	X	No		Não coloca para cruzar.	(d) Cão é deixado em casa com os alimentos necessários	(b) Dentro do esperado	(d) Nunca	Rarooununca	No	No	No
211	Mel	4	>1	Masculino	(b) Ensino Fundamental incompleto (até a 8ª série)	(b) Ensino Fundamental i	70	1	2	>1	1	0	0	Não	4	(a) Fêmea	Não sabe.		Sem raça definida	(a) Pequeno	(a) Curto	Yes	No		(f) Nasceu ali	(f) Nasceu ali	40	>1ano	(a) Com menos de 1 mês	Filhote	No		No	No	No	Yes	(a) Público	Sim	X	No		Não coloca para cruzar.	(d) Cão é deixado em casa com os alimentos necessários	(b) Dentro do esperado	(d) Nunca	Rarooununca	No	No	No
442	Ringo	1	1	Masculino	(b) Ensino Fundamental incompleto (até a 8ª série)	(b) Ensino Fundamental i	54	5	1	1	3	1	0	Não	1	(b) Macho	1 ano e 5 meses	1	Raça definida	(c) Grande	(b) Longo	Yes	No		(e) Comprou	(e) Comprou	15	>1ano	(b) Entre cerca de 1 e 4 meses	Filhote	Yes	"Filho quis ter, era o sonho"	No	No	Yes	No	(b) Particular	Sim	Yes	No		"Questão financeira"	(f) Nunca acontece essa situação	(b) Dentro do esperado	(d) Nunca	Rarooununca	No	No	No
441	Lilica	1	1	Feminino	(b) Ensino Fundamental incompleto (até a 8ª série)	(b) Ensino Fundamental i	76	1	2	>1	0	1	0	Não	1	(a) Fêmea	4	4	Raça definida	(a) Pequeno	(b) Longo	Yes	Yes	1	(b) Ganhou de alguém	adotououganhou	36	>1ano	(d) Adquiriu como adulto	Adulto	No		No	No	No	Yes	(a) Público	Sim	Yes	No		"Não sai e não tenho interesse"	(c) Cão é deixado em casa para que alguém venha tratar	(a) Menos do que esperava	(d) Nunca	Rarooununca	No	No	No
579	Nina	2	>1	Feminino	(b) Ensino Fundamental incompleto (até a 8ª série)	(b) Ensino Fundamental i	58	3	2	>1	0	1	2	Sim	2	(a) Fêmea	4	4	Sem raça definida	(a) Pequeno	(a) Curto	Yes	No		(a) Pegou da rua	adotououganhou	48	>1ano	(d) Adquiriu como adulto	Adulto	Yes	O outro morreu	No	No	Yes	No	(b) Particular	Sim	Yes	Yes	(a) Veterinário particular		(d) Cão é deixado em casa com os alimentos necessários	(c) Mais difícil do que esperava	(a) Frequentemente	Sim	No	No	Yes
394	Lola	2	>1	Feminino	(b) Ensino Fundamental incompleto (até a 8ª série)	(b) Ensino Fundamental i	66	2	2	>1	0	1	0	Não	2	(a) Fêmea	5	5	Raça definida	(a) Pequeno	(b) Longo	Yes	No		(b) Ganhou de alguém	adotououganhou	60	>1ano	(b) Entre cerca de 1 e 4 meses	Filhote	No		Yes	No	Yes	No	(b) Particular	Sim	Yes	No		"Porque elas não saem para a rua"	(c) Cão é deixado em casa para que alguém venha tratar	(b) Dentro do esperado	(d) Nunca	Rarooununca	No	No	Yes
562	Bolota	4	>1	Masculino	(b) Ensino Fundamental incompleto (até a 8ª série)	(b) Ensino Fundamental i	49	5	1	1	1	1	2	Sim	4	(a) Fêmea	5	5	Sem raça definida	(a) Pequeno	(a) Curto	Yes	Yes	5	(b) Ganhou de alguém	adotououganhou	60	>1ano	(b) Entre cerca de 1 e 4 meses	Filhote	No	Porque gostam de ter cães	No	No	No	Yes	(a) Público	Sim	Yes	No		Não sabe	(f) Nunca acontece essa situação	(b) Dentro do esperado	(d) Nunca	Rarooununca	Yes	No	No
393	Belinha	2	>1	Feminino	(b) Ensino Fundamental incompleto (até a 8ª série)	(b) Ensino Fundamental i	66	2	2	>1	0	1	0	Não	2	(a) Fêmea	8	8	Raça definida	(a) Pequeno	(b) Longo	Yes	No		(b) Ganhou de alguém	adotououganhou	96	>1ano	(b) Entre cerca de 1 e 4 meses	Filhote	No		Yes	No	Yes	No	(b) Particular	Sim	Yes	No		"Porque elas não saem para a rua"	(c) Cão é deixado em casa para que alguém venha tratar	(b) Dentro do esperado	(d) Nunca	Rarooununca	No	No	Yes
580	Mano	2	>1	Feminino	(b) Ensino Fundamental incompleto (até a 8ª série)	(b) Ensino Fundamental i	58	3	2	>1	0	1	2	Sim	2	(b) Macho	9	9	Raça definida	(a) Pequeno	(a) Curto	Yes	No		(e) Comprou	(e) Comprou	108	>1ano	(b) Entre cerca de 1 e 4 meses	Filhote	Yes	O outro morreu	No	No	Yes	No	(b) Particular	Sim	Yes	No		"O filho não quis deixar"	(d) Cão é deixado em casa com os alimentos necessários	(c) Mais difícil do que esperava	(a) Frequentemente	Sim	No	No	Yes
292	Bolinha	1	1	Feminino	(b) Ensino Fundamental incompleto (até a 8ª série)	(b) Ensino Fundamental i	50	4	1	1	1	0	1	Sim	1	(a) Fêmea	11	11	Sem raça definida	(a) Pequeno	(b) Longo	No	No		(b) Ganhou de alguém	adotououganhou	132	>1ano	(a) Com menos de 1 mês	Filhote	No		No	No	Yes	No	.	X	Yes	No		Não quer.	(b) Cão é levado para a casa de vizinhos, parentes ou amigos	(b) Dentro do esperado	(d) Nunca	Rarooununca	No	No	Yes
94	Anita	1	1	Masculino	(b) Ensino Fundamental incompleto (até a 8ª série)	(b) Ensino Fundamental i	50	2	1	1	1	1	1	Sim	1	(a) Fêmea	15	15	Sem raça definida	(b) Médio	(a) Curto	Yes	No		(a) Pegou da rua	adotououganhou	144	>1ano	(d) Adquiriu como adulto	Adulto	No		No	No	No	Yes	(a) Público	Sim	Yes	No		Não sai.	(c) Cão é deixado em casa para que alguém venha tratar	(a) Menos do que esperava	(d) Nunca	Rarooununca	No	No	No
472	Pretinha	1	1	Masculino	(b) Ensino Fundamental incompleto (até a 8ª série)	(b) Ensino Fundamental i	64	2	1	1	0	0	0	Não	1	(a) Fêmea	15	15	Sem raça definida	(a) Pequeno	(a) Curto	Yes	Yes	4	(b) Ganhou de alguém	adotououganhou	168	>1ano	(c) Entre cerca de 5 meses e 1 ano	Adulto	No		Yes	No	Yes	No	(a) Público	Sim	Yes	Yes	d) Outro		(c) Cão é deixado em casa para que alguém venha tratar	(b) Dentro do esperado	(b) Às vezes	Sim	No	No	No
250	Mel	7	>1	Masculino	(c) Ensino Fundamental completo (até a 8ª série)	Fundamentaloumédio	70	4	2	>1	0	1	1	Sim	7	(a) Fêmea	1,6	1	Sem raça definida	(b) Médio	(a) Curto	No	No		(f) Nasceu ali	(f) Nasceu ali	18	>1ano	(a) Com menos de 1 mês	Filhote	No		Yes	No	Yes	No	(a) Público	Sim	Yes	No		Muito caro.	(c) Cão é deixado em casa para que alguém venha tratar	(b) Dentro do esperado	(c) Raramente	Rarooununca	No	No	No
437	Zezinho	3	>1	Feminino	(c) Ensino Fundamental completo (até a 8ª série)	Fundamentaloumédio	40	3	1	1	1	1	0	Não	3	(b) Macho	2	2	Raça definida	(a) Pequeno	(b) Longo	No	No		(b) Ganhou de alguém	adotououganhou	24	>1ano	(a) Com menos de 1 mês	Filhote	Yes	"Morreu de idade/ outro câncer"	Yes	Yes	No	No	(a) Público	Sim	Yes	No		"Porque não saem na rua"	(d) Cão é deixado em casa com os alimentos necessários	(a) Menos do que esperava	(d) Nunca	Rarooununca	No	No	No
252	Negão	7	>1	Masculino	(c) Ensino Fundamental completo (até a 8ª série)	Fundamentaloumédio	70	4	2	>1	0	1	1	Sim	7	(b) Macho	3	3	Sem raça definida	(c) Grande	(a) Curto	No	No		(a) Pegou da rua	adotououganhou	36	>1ano	(a) Com menos de 1 mês	Filhote	No		Yes	No	Yes	No	(a) Público	Sim	Yes	No		Muito caro	(c) Cão é deixado em casa para que alguém venha tratar	(b) Dentro do esperado	(c) Raramente	Rarooununca	No	No	Yes
168	Brisa	2	>1	Feminino	(c) Ensino Fundamental completo (até a 8ª série)	Fundamentaloumédio	66	3	1	1	0	1	0	Não	2	(a) Fêmea	3	3	Sem raça definida	(a) Pequeno	(a) Curto	Yes	No		(b) Ganhou de alguém	adotououganhou	24	>1ano	(a) Com menos de 1 mês	Filhote	No		No	No	Yes	No	(a) Público	Sim	Yes	No		Sem informações.	(f) Nunca acontece essa situação	(a) Menos do que esperava	(a) Frequentemente	Sim	No	No	No
249	Pretinha II	7	>1	Masculino	(c) Ensino Fundamental completo (até a 8ª série)	Fundamentaloumédio	70	4	2	>1	0	1	1	Sim	7	(a) Fêmea	6	6	Sem raça definida	(b) Médio	(a) Curto	No	No		(f) Nasceu ali	(f) Nasceu ali	72	>1ano	(a) Com menos de 1 mês	Filhote	No		Yes	No	Yes	No	(a) Público	Sim	Yes	No		Muito caro.	(c) Cão é deixado em casa para que alguém venha tratar	(b) Dentro do esperado	(c) Raramente	Rarooununca	No	No	No
289	Shakira	2	>1	Feminino	(c) Ensino Fundamental completo (até a 8ª série)	Fundamentaloumédio	62	3	2	>1	0	0	0	Não	2	(a) Fêmea	6	6	Raça definida	(a) Pequeno	(a) Curto	No	No		(b) Ganhou de alguém	adotououganhou	72	>1ano	(b) Entre cerca de 1 e 4 meses	Filhote	Yes	O outro morreu atropelado.	No	No	No	Yes	(a) Público	Sim	Yes	No		Não saem.	(c) Cão é deixado em casa para que alguém venha tratar	(a) Menos do que esperava	(d) Nunca	Rarooununca	No	No	No
248	Pretinha I	7	>1	Masculino	(c) Ensino Fundamental completo (até a 8ª série)	Fundamentaloumédio	70	4	2	>1	0	1	1	Sim	7	(a) Fêmea	7	7	Sem raça definida	(b) Médio	(a) Curto	No	No		(f) Nasceu ali	(f) Nasceu ali	84	>1ano	(a) Com menos de 1 mês	Filhote	No		Yes	No	Yes	No	(a) Público	Sim	Yes	No		Muito caro.	(c) Cão é deixado em casa para que alguém venha tratar	(b) Dentro do esperado	(c) Raramente	Rarooununca	No	No	No
106	Sem nome no questionário.	1	1	Masculino	(c) Ensino Fundamental completo (até a 8ª série)	Fundamentaloumédio	42	4	1	1	1	1	1	Sim	1	(b) Macho	7	7	Sem raça definida	(b) Médio	(b) Longo	Yes	No		(b) Ganhou de alguém	adotououganhou	84	>1ano	(b) Entre cerca de 1 e 4 meses	Filhote	No		No	No	Yes	No	(a) Público	Sim	Yes	Yes	(b) Crevisa		(d) Cão é deixado em casa com os alimentos necessários	(b) Dentro do esperado	(d) Nunca	Rarooununca	No	No	Yes
127	Neguinha	2	>1	Feminino	(c) Ensino Fundamental completo (até a 8ª série)	Fundamentaloumédio	65	3	2	>1	1	2	1	Sim	2	(a) Fêmea	8	8	Sem raça definida	(b) Médio	(a) Curto	Yes	No		(f) Nasceu ali	(f) Nasceu ali	96	>1ano	(a) Com menos de 1 mês	Filhote	Yes	Os anteriores morreram	No	No	Yes	No	(a) Público	Sim	Yes	No		Tem que pagar.	(c) Cão é deixado em casa para que alguém venha tratar	(a) Menos do que esperava	(d) Nunca	Rarooununca	No	No	No
128	Negão	2	>1	Feminino	(c) Ensino Fundamental completo (até a 8ª série)	Fundamentaloumédio	65	3	2	>1	1	2	1	Sim	2	(b) Macho	8	8	Sem raça definida	(b) Médio	(a) Curto	Yes	No		(f) Nasceu ali	(f) Nasceu ali	96	>1ano	(a) Com menos de 1 mês	Filhote	Yes	Os 2 anteriores morreram.	No	No	Yes	No	(a) Público	Sim	Yes	No		Tem que pagar.	(c) Cão é deixado em casa para que alguém venha tratar	(a) Menos do que esperava	(d) Nunca	Rarooununca	No	No	No
251	Francisca		X	Masculino	(c) Ensino Fundamental completo (até a 8ª série)	Fundamentaloumédio	70	4	2	>1	0	1	1	Sim		(a) Fêmea	8	8	Raça definida	(a) Pequeno	(a) Curto	No	No		(b) Ganhou de alguém	adotououganhou	84	>1ano	(c) Entre cerca de 5 meses e 1 ano	Adulto	No		Yes	No	Yes	No	(a) Público	Sim	Yes	No		Muito caro.	(c) Cão é deixado em casa para que alguém venha tratar	(b) Dentro do esperado	(c) Raramente	Rarooununca	No	No	No
288	Laika	2	>1	Feminino	(c) Ensino Fundamental completo (até a 8ª série)	Fundamentaloumédio	62	3	2	>1	0	0	0	Não	2	(a) Fêmea	8	8	Sem raça definida	(a) Pequeno	(a) Curto	No	No		(b) Ganhou de alguém	adotououganhou	96	>1ano	(b) Entre cerca de 1 e 4 meses	Filhote	Yes	O outro morreu atropelado.	No	No	No	Yes	(a) Público	Sim	Yes	No		Não saem.	(c) Cão é deixado em casa para que alguém venha tratar	(a) Menos do que esperava	(d) Nunca	Rarooununca	No	No	No
419	Lupita	1	1	Feminino	(c) Ensino Fundamental completo (até a 8ª série)	Fundamentaloumédio	52	5	1	1	2	0	1	Sim	1	(a) Fêmea	10	10	Raça definida	(b) Médio	(b) Longo	Yes	No		(b) Ganhou de alguém	adotououganhou	120	>1ano	(b) Entre cerca de 1 e 4 meses	Filhote	No		No	No	No	Yes	(a) Público	Sim	Yes	No		"Fica com dó"	(d) Cão é deixado em casa com os alimentos necessários	(b) Dentro do esperado	(d) Nunca	Rarooununca	No	No	No
471	Chico	1	1	Masculino	(d) Ensino médio completo (até o 3º ano)	Fundamentaloumédio	40	4	2	>1	1	1	1	Sim	1	(b) Macho	3	3	Sem raça definida	(a) Pequeno	(a) Curto	Yes	Yes	1	(b) Ganhou de alguém	adotououganhou	36	>1ano	(b) Entre cerca de 1 e 4 meses	Filhote	Yes	Fugiu	Yes	No	No	No	(a) Público	Sim	Yes	No		Não sabe, tem vontade	(c) Cão é deixado em casa para que alguém venha tratar	(b) Dentro do esperado	(d) Nunca	Rarooununca	No	No	Yes
413	Lilica	1	1	Masculino	(d) Ensino médio completo (até o 3º ano)	Fundamentaloumédio	36	3	1	1	1	1	0	Não	1	(a) Fêmea	4	4	Raça definida	(a) Pequeno	(a) Curto	No	No		(e) Comprou	(e) Comprou	48	>1ano	(b) Entre cerca de 1 e 4 meses	Filhote	No		Yes	No	No	No	(a) Público	Sim	Yes	No		"Fica em casa"	(c) Cão é deixado em casa para que alguém venha tratar	(b) Dentro do esperado	(d) Nunca	Rarooununca	No	No	No
533	Barão	2	>1	Masculino	(d) Ensino médio completo (até o 3º ano)	Fundamentaloumédio	71	2	1	1	0	1	0	Não	2	(b) Macho	4	4	Sem raça definida	(c) Grande	(a) Curto	Yes	No		(b) Ganhou de alguém	adotououganhou	48	>1ano	(a) Com menos de 1 mês	Filhote	No		No	No	Yes	No	(a) Público	Sim	Yes	No		"Não passou pela ideia"	(f) Nunca acontece essa situação	(a) Menos do que esperava	(b) Às vezes	Sim	No	No	Yes
523	Mila	1	1	Masculino	(d) Ensino médio completo (até o 3º ano)	Fundamentaloumédio	71	2	2	>1	0	1	0	Não	1	(a) Fêmea	5	5	Sem raça definida	(a) Pequeno	(a) Curto	No	No		(b) Ganhou de alguém	adotououganhou	60	>1ano	(b) Entre cerca de 1 e 4 meses	Filhote	No		No	No	No	Yes	(c) Não vacinou	Não	No	No		Não sai de casa	(b) Cão é levado para a casa de vizinhos, parentes ou amigos	(b) Dentro do esperado	(d) Nunca	Rarooununca	No	No	Yes
444	Jhow	2	>1	Feminino	(d) Ensino médio completo (até o 3º ano)	Fundamentaloumédio	55	3	2	>1	1	0	0	Não	2	(b) Macho	6	6	Sem raça definida	(a) Pequeno	(a) Curto	Yes	No		(a) Pegou da rua	adotououganhou	72	>1ano	(b) Entre cerca de 1 e 4 meses	Filhote	No		Yes	No	No	No	(a) Público	Sim	Yes	No		-	(c) Cão é deixado em casa para que alguém venha tratar	(a) Menos do que esperava	(d) Nunca	Rarooununca	No	No	No
220	Pituca	1	1	Feminino	(d) Ensino médio completo (até o 3º ano)	Fundamentaloumédio	41	4	1	1	2	1	1	Sim	1	(a) Fêmea	7	7	.	(b) Médio	(b) Longo	No	No		(b) Ganhou de alguém	adotououganhou	84	>1ano	(a) Com menos de 1 mês	Filhote	Yes	Não lembra.	Yes	No	Yes	No	(a) Público	Sim	No	Yes	(b) Crevisa		(c) Cão é deixado em casa para que alguém venha tratar	(b) Dentro do esperado	(d) Nunca	Rarooununca	No	No	Yes
104	Thuthuquinha	2	>1	Masculino	(d) Ensino médio completo (até o 3º ano)	Fundamentaloumédio	43	4	2	>1	0	1	1	Sim	2	(a) Fêmea	8	8	Sem raça definida	(a) Pequeno	(a) Curto	Yes	No		(e) Comprou	(e) Comprou	96	>1ano	(b) Entre cerca de 1 e 4 meses	Filhote	Yes	A outra faleceu.	Yes	No	No	No	(a) Público	Sim	Yes	No		Não tem macho e elas não vão para a rua.	(f) Nunca acontece essa situação	(b) Dentro do esperado	(d) Nunca	Rarooununca	No	No	No
443	Sofia	2	>1	Feminino	(d) Ensino médio completo (até o 3º ano)	Fundamentaloumédio	55	3	2	>1	1	0	0	Não	2	(a) Fêmea	8	8	Sem raça definida	(a) Pequeno	(a) Curto	Yes	No		(a) Pegou da rua	adotououganhou	96	>1ano	(b) Entre cerca de 1 e 4 meses	Filhote	No		Yes	No	No	No	(a) Público	Sim	Yes	No		-	(c) Cão é deixado em casa para que alguém venha tratar	(a) Menos do que esperava	(d) Nunca	Rarooununca	No	No	No
52	Mel	1	1	Masculino	(d) Ensino médio completo (até o 3º ano)	Fundamentaloumédio	53	4	3	>1	2	1	2	Sim	1	(a) Fêmea	10	10	Raça definida	(a) Pequeno	(b) Longo	Yes	No		(b) Ganhou de alguém	adotououganhou	120	>1ano	(a) Com menos de 1 mês	Filhote	No		No	No	Yes	No	(a) Público	Sim	Yes	Yes	(b) Crevisa		(c) Cão é deixado em casa para que alguém venha tratar	(c) Mais difícil do que esperava	(d) Nunca	Rarooununca	No	No	No
461	Rex	4	>1	Masculino	(d) Ensino médio completo (até o 3º ano)	Fundamentaloumédio	57	2	1	1	0	0	0	Não	4	(b) Macho	15	15	Sem raça definida	(c) Grande	(a) Curto	Yes	No		(a) Pegou da rua	adotououganhou	170	>1ano	(b) Entre cerca de 1 e 4 meses	Filhote	No		Yes	No	Yes	No	(a) Público	Sim	No	No		Pretende castrar	(c) Cão é deixado em casa para que alguém venha tratar	(a) Menos do que esperava	(d) Nunca	Rarooununca	No	No	No
353	Luck		X	Feminino	(e) Nível superior completo	(e) Nível superior comp	36	3	1	1	2	1	0	Não		(b) Macho	2	2	Raça definida	(a) Pequeno	(b) Longo	Yes	No		(b) Ganhou de alguém	adotououganhou	24	>1ano	(b) Entre cerca de 1 e 4 meses	Filhote	No		Yes	No	No	No	(a) Público	Sim	Yes	No		Pretende ter filhotes.	(c) Cão é deixado em casa para que alguém venha tratar	(b) Dentro do esperado	(c) Raramente	Rarooununca	No	No	No
517	Belinha	3	>1	Feminino	(e) Nível superior completo	(e) Nível superior comp	31	2	2	>1	1	1	3	Sim	3	(a) Fêmea	2	2	Raça definida	(a) Pequeno	(a) Curto	Yes	No		(b) Ganhou de alguém	adotououganhou	24	>1ano	(b) Entre cerca de 1 e 4 meses	Filhote	Yes	Substituir um falecido	Yes	Yes	Yes	No	(b) Particular	Sim	Yes	No		Não tem contatos com outros cães	(d) Cão é deixado em casa com os alimentos necessários	(b) Dentro do esperado	(d) Nunca	Rarooununca	No	No	No
516	Amora	3	>1	Feminino	(e) Nível superior completo	(e) Nível superior comp	31	2	2	>1	1	1	3	Sim	3	(a) Fêmea	3	3	Raça definida	(a) Pequeno	(a) Curto	Yes	No		(b) Ganhou de alguém	adotououganhou	36	>1ano	(b) Entre cerca de 1 e 4 meses	Filhote	Yes	Substituir um falecido	Yes	Yes	Yes	No	(b) Particular	Sim	Yes	No		Não tem contatos com outros cães	(d) Cão é deixado em casa com os alimentos necessários	(b) Dentro do esperado	(d) Nunca	Rarooununca	No	No	No
307	Meg	1	1	Feminino	(e) Nível superior completo	(e) Nível superior comp	38	2	1	1	1	1	1	Sim	1	(a) Fêmea	15	15	Sem raça definida	(b) Médio	(a) Curto	No	No		(e) Comprou	(e) Comprou	180	>1ano	(b) Entre cerca de 1 e 4 meses	Filhote	No		No	No	Yes	No	(a) Público	Sim	Yes	No		Não se interessava.		(a) Menos do que esperava	(c) Raramente	Rarooununca	No	No	No
89	Kika	2	>1	Masculino	(a) Nenhuma	(a) Nenhuma	67	8	1	1	0	1	0	Não	2	(a) Fêmea	10	10	Sem raça definida	(b) Médio	(a) Curto	Yes	Yes	1	(b) Ganhou de alguém	adotououganhou	120	>1ano	(b) Entre cerca de 1 e 4 meses	Filhote	No		No	No	No	Yes	(a) Público	Sim	No	Yes	(a) Veterinário particular		(f) Nunca acontece essa situação	(b) Dentro do esperado	(b) Às vezes	Sim	No	No	No
607	Lilica	1	1	Feminino	(b) Ensino Fundamental incompleto (até a 8ª série)	(b) Ensino Fundamental i	63	3	1	1	0	1	1	Sim	1	(a) Fêmea	Não sabe		Raça definida	(a) Pequeno	(a) Curto	Yes	No		(b) Ganhou de alguém	adotououganhou	24	>1ano	(d) Adquiriu como adulto	Adulto	No		Yes	No	No	No	(a) Público	Sim	Yes	No		Não sabe	(f) Nunca acontece essa situação	(b) Dentro do esperado	(d) Nunca	Rarooununca	No	No	No
451	Barto	2	>1	Feminino	(b) Ensino Fundamental incompleto (até a 8ª série)	(b) Ensino Fundamental i	60	4	3	>1	1	1	1	Sim	2	(b) Macho	Não sabe		Sem raça definida	(b) Médio	(a) Curto	Yes	No		(a) Pegou da rua	adotououganhou	24	>1ano	(d) Adquiriu como adulto	Adulto	No		No	No	No	Yes	(c) Não vacinou	Não	Yes	No		"Arisco"		(c) Mais difícil do que esperava	(d) Nunca	Rarooununca	Yes	No	No
412	Fred	1	1	Feminino	(b) Ensino Fundamental incompleto (até a 8ª série)	(b) Ensino Fundamental i	82	6	2	>1	1	1	0	Não	1	(b) Macho	2	2	Sem raça definida	(b) Médio	(a) Curto	No	Yes	1	(b) Ganhou de alguém	adotououganhou	24	>1ano	(b) Entre cerca de 1 e 4 meses	Filhote	No		Yes	No	Yes	No	(b) Particular	Sim	No	No		-	(d) Cão é deixado em casa com os alimentos necessários	(b) Dentro do esperado	(d) Nunca	Rarooununca	No	No	No
32	Biscut	1	1	Feminino	(b) Ensino Fundamental incompleto (até a 8ª série)	(b) Ensino Fundamental i	67	1	1	1	1	1	0	Não	1	(b) Macho	3	3	Raça definida	(a) Pequeno	(a) Curto	Yes	No		(e) Comprou	(e) Comprou	36	>1ano	(c) Entre cerca de 5 meses e 1 ano	Adulto	Yes	Gosta de cães.	Yes	Yes	No	No	(a) Público	Sim	Yes	No		Quer deixar cruzar.	(d) Cão é deixado em casa com os alimentos necessários	(a) Menos do que esperava	(c) Raramente	Rarooununca	No	No	No
217	Big	2	>1	Feminino	(b) Ensino Fundamental incompleto (até a 8ª série)	(b) Ensino Fundamental i	74	2	1	1	0	0	0	Não	2	(b) Macho	3	3	Raça definida	(a) Pequeno	(a) Curto	No	No		(b) Ganhou de alguém	adotououganhou	36	>1ano	(b) Entre cerca de 1 e 4 meses	Filhote	Yes	Velhice.	Yes	No	Yes	No	(a) Público	Sim	Yes	No		Medo do cão adoecer.	(c) Cão é deixado em casa para que alguém venha tratar	(b) Dentro do esperado	(d) Nunca	Rarooununca	No	No	No
302	Bethoven	3	>1	Feminino	(b) Ensino Fundamental incompleto (até a 8ª série)	(b) Ensino Fundamental i	51	3	1	1	1	1	1	Sim	3	(b) Macho	4	4	Raça definida	(a) Pequeno	(a) Curto	Yes	No		(e) Comprou	(e) Comprou	48	>1ano	(a) Com menos de 1 mês	Filhote	Yes	Gosta de cão.	No	No	No	Yes	(a) Público	Sim	Yes	No		Não precisa.	(b) Cão é levado para a casa de vizinhos, parentes ou amigos	(b) Dentro do esperado	(c) Raramente	Rarooununca	No	No	Yes
99	Marley	1	1	Feminino	(b) Ensino Fundamental incompleto (até a 8ª série)	(b) Ensino Fundamental i	42	3	2	>1	0	1	1	Sim	1	(b) Macho	5	5	Raça definida	(c) Grande	(a) Curto	Yes	No		(e) Comprou	(e) Comprou	60	>1ano	(b) Entre cerca de 1 e 4 meses	Filhote	No		Yes	Yes	Yes	No	(a) Público	Sim	Yes	No		Falta de tempo para levar.	(c) Cão é deixado em casa para que alguém venha tratar	(b) Dentro do esperado	(d) Nunca	Rarooununca	No	No	Yes
402	Drica	1	1	Feminino	(b) Ensino Fundamental incompleto (até a 8ª série)	(b) Ensino Fundamental i	67	3	2	>1	1	1	1	Sim	1	(a) Fêmea	5	5	Sem raça definida	(a) Pequeno	(b) Longo	Yes	No		(a) Pegou da rua	adotououganhou	60	>1ano	(b) Entre cerca de 1 e 4 meses	Filhote	Yes	Morreu	Yes	No	Yes	No	(a) Público	Sim	Yes	No		"Acho que não precisa"	(c) Cão é deixado em casa para que alguém venha tratar	(b) Dentro do esperado	(d) Nunca	Rarooununca	No	No	Yes
129	Pichula	1	1	Feminino	(b) Ensino Fundamental incompleto (até a 8ª série)	(b) Ensino Fundamental i	66	2	1	1	1	0	0	Não	1	(a) Fêmea	6	6	Sem raça definida	(b) Médio	(a) Curto	Yes	No		(b) Ganhou de alguém	adotououganhou	72	>1ano	(b) Entre cerca de 1 e 4 meses	Filhote	Yes	Gostam de ter cães.	No	No	Yes	No	(a) Público	Sim	Yes	No		Quer castrar, mas está esperando uma oportunidade.	(f) Nunca acontece essa situação	(a) Menos do que esperava	(d) Nunca	Rarooununca	No	No	Yes
54	Duck	1	1	Feminino	(b) Ensino Fundamental incompleto (até a 8ª série)	(b) Ensino Fundamental i	88	2	1	1	0	1	0	Não	1	(b) Macho	7	7	Raça definida	(a) Pequeno	(a) Curto	Yes	No		(e) Comprou	(e) Comprou	84	>1ano	(a) Com menos de 1 mês	Filhote	No		Yes	Yes	Yes	No	(a) Público	Sim	Yes	No		Fica sozinho.	(c) Cão é deixado em casa para que alguém venha tratar	(c) Mais difícil do que esperava	(a) Frequentemente	Sim	No	No	No
660	Mila	1	1	Feminino	(b) Ensino Fundamental incompleto (até a 8ª série)	(b) Ensino Fundamental i	63	1	2	>1	0	1	0	Não	1	(a) Fêmea	8	8	Raça definida	(c) Grande	(b) Longo	Yes	Yes	1	(e) Comprou	(e) Comprou	96	>1ano	(b) Entre cerca de 1 e 4 meses	Filhote	Yes	"O outro morreu"	No	No	Yes	No	(a) Público	Sim	Yes	No		"Não acha necessário"	(c) Cão é deixado em casa para que alguém venha tratar	(b) Dentro do esperado	(d) Nunca	Rarooununca	No	No	No
60	Fred	1	1	Masculino	(b) Ensino Fundamental incompleto (até a 8ª série)	(b) Ensino Fundamental i	61	3	2	>1	1	1	1	Sim	1	(b) Macho	8	8	Raça definida	(b) Médio	(a) Curto	Yes	No		(e) Comprou	(e) Comprou	96	>1ano	(b) Entre cerca de 1 e 4 meses	Filhote	Yes	As filhas gostam muito de animais.	No	No	No	Yes	(a) Público	Sim	Yes	Yes			(f) Nunca acontece essa situação	(a) Menos do que esperava	(d) Nunca	Rarooununca	No	No	No
334	Luck	1	1	Masculino	(b) Ensino Fundamental incompleto (até a 8ª série)	(b) Ensino Fundamental i	65	4	2	>1	0	1	0	Não	1	(b) Macho	8	8	Raça definida	(a) Pequeno	(b) Longo	No	No		(b) Ganhou de alguém	adotououganhou	60	>1ano	(b) Entre cerca de 1 e 4 meses	Filhote	No		No	No	No	Yes	(a) Público	Sim	Yes	No		Sem informações.	(d) Cão é deixado em casa com os alimentos necessários	(b) Dentro do esperado	(c) Raramente	Rarooununca	No	Yes	No
661	Bob	1	1	Feminino	(b) Ensino Fundamental incompleto (até a 8ª série)	(b) Ensino Fundamental i	72	2	2	>1	1	1	0	Não	1	(b) Macho	10	10	Sem raça definida	(b) Médio	(a) Curto	Yes	No		(a) Pegou da rua	adotououganhou	120	>1ano	(b) Entre cerca de 1 e 4 meses	Filhote	No		No	No	Yes	No	(a) Público	Sim	Yes	No		Porque não sai para a rua	(f) Nunca acontece essa situação	(a) Menos do que esperava	(d) Nunca	Rarooununca	No	No	No
363	Nega	1	1	Masculino	(b) Ensino Fundamental incompleto (até a 8ª série)	(b) Ensino Fundamental i	75	3	1	1	0	0	1	Sim	1	(a) Fêmea	10	10	Raça definida	(c) Grande	(b) Longo	Yes	Yes	0	(b) Ganhou de alguém	adotououganhou	120	>1ano	(b) Entre cerca de 1 e 4 meses	Filhote	Yes	Porque gosta	No	No	Yes	No	(a) Público	Sim	Yes	No		Porque não quis	(f) Nunca acontece essa situação	(b) Dentro do esperado	(d) Nunca	Rarooununca	No	No	Yes
161	Duke	1	1	Feminino	(b) Ensino Fundamental incompleto (até a 8ª série)	(b) Ensino Fundamental i	74	6	1	1	1	1	0	Não	1	(b) Macho	10	10	Raça definida	(a) Pequeno	(a) Curto	Yes	No		(b) Ganhou de alguém	adotououganhou	108	>1ano	(b) Entre cerca de 1 e 4 meses	Filhote	No		No	No	No	Yes	(a) Público	Sim	Yes	No		Acha que não precisa.	(d) Cão é deixado em casa com os alimentos necessários	(c) Mais difícil do que esperava	(b) Às vezes	Sim	No	No	No
308	Luck	1	1	Feminino	(b) Ensino Fundamental incompleto (até a 8ª série)	(b) Ensino Fundamental i	62	2	1	1	1	1	1	Sim	1	(b) Macho	12	12	Raça definida	(b) Médio	(b) Longo	No	No		(b) Ganhou de alguém	adotououganhou	144	>1ano	(a) Com menos de 1 mês	Filhote	No		No	No	Yes	No	(a) Público	Sim	Yes	No		Acha desnecessário.	(b) Cão é levado para a casa de vizinhos, parentes ou amigos	(b) Dentro do esperado	(d) Nunca	Rarooununca	No	No	Yes
7	Tody	1	1	Masculino	(b) Ensino Fundamental incompleto (até a 8ª série)	(b) Ensino Fundamental i	69	5	3	>1	1	1	2	Sim	1	(b) Macho	13	13	Raça definida	(a) Pequeno	(b) Longo	Yes	No		(b) Ganhou de alguém	adotououganhou	156	>1ano	(a) Com menos de 1 mês	Filhote	No		Yes	No	No	No	(a) Público	Sim	X	No			(c) Cão é deixado em casa para que alguém venha tratar	(b) Dentro do esperado	(d) Nunca	Rarooununca	No	No	Yes
399	Nick	1	1	Feminino	(b) Ensino Fundamental incompleto (até a 8ª série)	(b) Ensino Fundamental i	72	1		X				X	1	(b) Macho	16	16	Sem raça definida	(a) Pequeno	(a) Curto	No	No		(b) Ganhou de alguém	adotououganhou	256	>1ano	(b) Entre cerca de 1 e 4 meses	Filhote	No		No	No	No	Yes	(a) Público	Sim	Yes	No		"Não deixo cruzar"	(c) Cão é deixado em casa para que alguém venha tratar	(b) Dentro do esperado	(d) Nunca	Rarooununca	No	No	No
329	Preto	3	>1	Masculino	(c) Ensino Fundamental completo (até a 8ª série)	Fundamentaloumédio	52	4	3	>1	4	1	2	Sim	3	(b) Macho	Não sabe.		Sem raça definida	(b) Médio	(b) Longo	No	Yes	1	(a) Pegou da rua	adotououganhou	36	>1ano	(a) Com menos de 1 mês	Filhote	No		Yes	No	Yes	No	(a) Público	Sim	Yes	Yes	(a) Veterinário particular		(d) Cão é deixado em casa com os alimentos necessários	(b) Dentro do esperado	(c) Raramente	Rarooununca	No	No	No
379	Theu	2	>1	Masculino	(c) Ensino Fundamental completo (até a 8ª série)	Fundamentaloumédio	40	4	2	>1	1	1	0	Não	2	(b) Macho	2	2	Raça definida	(a) Pequeno	(a) Curto	Yes	No	0	(f) Nasceu ali	(f) Nasceu ali	24	>1ano	(a) Com menos de 1 mês	Filhote	No		No	No	No	Yes	(a) Público	Sim	No	X			(f) Nunca acontece essa situação	(b) Dentro do esperado	(d) Nunca	Rarooununca	No	No	Yes
331	Branca	3	>1	Masculino	(c) Ensino Fundamental completo (até a 8ª série)	Fundamentaloumédio	52	4	3	>1	4	1	2	Sim	3	(a) Fêmea	2	2	Sem raça definida	(b) Médio	(a) Curto	No	Yes	1	(a) Pegou da rua	adotououganhou	36	>1ano	(d) Adquiriu como adulto	Adulto	No		Yes	No	Yes	No	(a) Público	Sim	Yes	Yes	(a) Veterinário particular		(d) Cão é deixado em casa com os alimentos necessários	(b) Dentro do esperado	(c) Raramente	Rarooununca	No	No	No
338	Nina (Acho que é, olhando pelo banco da prefeitura)	1	1	Feminino	(c) Ensino Fundamental completo (até a 8ª série)	Fundamentaloumédio	43	5	3	>1	1	1	2	Sim	1	(a) Fêmea	2	2	Raça definida	(a) Pequeno	(b) Longo	Yes	No		(b) Ganhou de alguém	adotououganhou	24	>1ano	(b) Entre cerca de 1 e 4 meses	Filhote	Yes	O outro morreu de CA no ânus.	Yes	No	Yes	No	(a) Público	Sim	Yes	Yes	(a) Veterinário particular		(c) Cão é deixado em casa para que alguém venha tratar	(c) Mais difícil do que esperava	(d) Nunca	Rarooununca	No	No	Yes
423	Hércules	1	1	Feminino	(c) Ensino Fundamental completo (até a 8ª série)	Fundamentaloumédio	50	4	1	1	0	0	1	Sim	1	(b) Macho	3	3	Raça definida	(a) Pequeno	(b) Longo	No	No		(e) Comprou	(e) Comprou	36	>1ano	(b) Entre cerca de 1 e 4 meses	Filhote	Yes	"Morreu"	Yes	No	Yes	No	(a) Público	Sim	Yes	No		"Não levaram"	(f) Nunca acontece essa situação	(a) Menos do que esperava	(d) Nunca	Rarooununca	No	Yes	No
639	Pitoco	1	1	Feminino	(c) Ensino Fundamental completo (até a 8ª série)	Fundamentaloumédio	28	2	1	1	0	2	1	Sim	1	(b) Macho	3	3	Sem raça definida	(a) Pequeno	(a) Curto	Yes	No		(b) Ganhou de alguém	adotououganhou	36	>1ano	(d) Adquiriu como adulto	Adulto	Yes	A ex dona viveu na rua, e aí ela pegou ele	No	No	No	Yes	(a) Público	Sim	No	No		Não soube responder	(c) Cão é deixado em casa para que alguém venha tratar	(a) Menos do que esperava	(d) Nunca	Rarooununca	Yes	No	No
436	Theo	3	>1	Feminino	(c) Ensino Fundamental completo (até a 8ª série)	Fundamentaloumédio	40	3	1	1	1	1	0	Não	3	(b) Macho	5	5	Raça definida	(a) Pequeno	(a) Curto	No	No		(b) Ganhou de alguém	adotououganhou	60	>1ano	(a) Com menos de 1 mês	Filhote	Yes	"Morreu por idade/ outro câncer"	Yes	Yes	No	No	(a) Público	Sim	Yes	No		"Porque não saem na rua"	(d) Cão é deixado em casa com os alimentos necessários	(a) Menos do que esperava	(d) Nunca	Rarooununca	No	No	No
435	Fred	3	>1	Feminino	(c) Ensino Fundamental completo (até a 8ª série)	Fundamentaloumédio	40	3	1	1	1	1	0	Não	3	(b) Macho	6	6	Raça definida	(a) Pequeno	(a) Curto	No	No		(b) Ganhou de alguém	adotououganhou	72	>1ano	(a) Com menos de 1 mês	Filhote	Yes	"morreu por idade/ outro câncer"	Yes	Yes	No	No	(a) Público	Sim	Yes	No		"Por que não saem na rua"	(d) Cão é deixado em casa com os alimentos necessários	(a) Menos do que esperava	(d) Nunca	Rarooununca	No	No	No
324	Fred	1	1	Feminino	(c) Ensino Fundamental completo (até a 8ª série)	Fundamentaloumédio	55	4	2	>1	0	1	2	Sim	1	(b) Macho	6	6	Raça definida	(b) Médio	(a) Curto	No	No		(b) Ganhou de alguém	adotououganhou	76	>1ano	(b) Entre cerca de 1 e 4 meses	Filhote	No		Yes	No	Yes	No	(b) Particular	Sim	Yes	Yes	(a) Veterinário particular		(c) Cão é deixado em casa para que alguém venha tratar	(b) Dentro do esperado	(d) Nunca	Rarooununca	No	No	Yes
378	Lupita	2	>1	Masculino	(c) Ensino Fundamental completo (até a 8ª série)	Fundamentaloumédio	40	4	2	>1	1	1	0	Não	2	(a) Fêmea	7	7	Raça definida	(a) Pequeno	(a) Curto	Yes	No	0	(b) Ganhou de alguém	adotououganhou	84	>1ano	(b) Entre cerca de 1 e 4 meses	Filhote	No		No	No	No	Yes	(a) Público	Sim	No	X			(f) Nunca acontece essa situação	(b) Dentro do esperado	(d) Nunca	Rarooununca	No	No	Yes
178	Suzy	1	1	Feminino	(c) Ensino Fundamental completo (até a 8ª série)	Fundamentaloumédio	69	4	2	>1	0	1	1	Sim	1	(a) Fêmea	9	9	Sem raça definida	(b) Médio	(b) Longo	No	No		(f) Nasceu ali	(f) Nasceu ali	108	>1ano	(a) Com menos de 1 mês	Filhote	Yes	A outra foi sacrificada, pois estava com câncer.	No	No	Yes	No	(a) Público	Sim	Yes	No		Questão financeira.	(d) Cão é deixado em casa com os alimentos necessários	(a) Menos do que esperava	(d) Nunca	Rarooununca	No	No	Yes
35	Muguinho	1	1	Masculino	(c) Ensino Fundamental completo (até a 8ª série)	Fundamentaloumédio	65	2	2	>1	0	1	0	Não	1	(b) Macho	12	12	Raça definida	(a) Pequeno	(a) Curto	Yes	No		(e) Comprou	(e) Comprou	120	>1ano	(d) Adquiriu como adulto	Adulto	Yes	O outro faleceu e gostam de ter cães.	Yes	Yes	No	No	(a) Público	Sim	Yes	Yes	(b) Crevisa		(b) Cão é levado para a casa de vizinhos, parentes ou amigos	(b) Dentro do esperado	(d) Nunca	Rarooununca	No	No	Yes
330	Lira	3	>1	Masculino	(c) Ensino Fundamental completo (até a 8ª série)	Fundamentaloumédio	52	4	3	>1	4	1	2	Sim	3	(a) Fêmea	16	16	Sem raça definida	(a) Pequeno	(a) Curto	No	Yes	1	(a) Pegou da rua	adotououganhou	36	>1ano	(c) Entre cerca de 5 meses e 1 ano	Adulto	No		Yes	No	Yes	No	(a) Público	Sim	Yes	Yes	(a) Veterinário particular		(d) Cão é deixado em casa com os alimentos necessários	(b) Dentro do esperado	(c) Raramente	Rarooununca	No	No	No
380	Rabito	1	1	Feminino	(d) Ensino médio completo (até o 3º ano)	Fundamentaloumédio	32	6	2	>1	1	1	3	Sim	1	(b) Macho	não sabe		Raça definida	(a) Pequeno	(a) Curto	Yes	No	0	(b) Ganhou de alguém	adotououganhou	36	>1ano	(d) Adquiriu como adulto	Adulto	Yes	Morreu	Yes	No	No	No	(a) Público	Sim	No	No		"Não soube explicar"	(c) Cão é deixado em casa para que alguém venha tratar	(a) Menos do que esperava	(d) Nunca	Rarooununca	No	No	No
641	Kakau	1	1	Feminino	(d) Ensino médio completo (até o 3º ano)	Fundamentaloumédio	40	4	2	>1	2	1	2	Sim	1	(a) Fêmea	2	2	Raça definida	(a) Pequeno	(b) Longo	Yes	No		(e) Comprou	(e) Comprou	24	>1ano	(a) Com menos de 1 mês	Filhote	No		Yes	Yes	No	No	(c) Não vacinou	Não	Yes	Yes		"Vai castrar por motivos de gravidez psicológica"	(a) Cão é levado para hotéis de animais, clínicas veterinárias ou albergues	(a) Menos do que esperava	(d) Nunca	Rarooununca	No	No	No
680	Floquinho	3	>1	Masculino	(d) Ensino médio completo (até o 3º ano)	Fundamentaloumédio	40	4	2	>1	1	1	1	Sim	3	(b) Macho	2	2	Raça definida	(a) Pequeno	(b) Longo	Yes	No		(b) Ganhou de alguém	adotououganhou	24	>1ano	(a) Com menos de 1 mês	Filhote	No		Yes	Yes	Yes	No	(a) Público	Sim	Yes	No		Quer usa-lo para reprodução	(c) Cão é deixado em casa para que alguém venha tratar	(a) Menos do que esperava	(d) Nunca	Rarooununca	No	No	No
352	Pandora	1	1	Feminino	(d) Ensino médio completo (até o 3º ano)	Fundamentaloumédio	47	5	4	>1	2	1	2	Sim	1	(a) Fêmea	2	2	Raça definida	(a) Pequeno	(b) Longo	No	No		(b) Ganhou de alguém	adotououganhou	24	>1ano	(c) Entre cerca de 5 meses e 1 ano	Adulto	Yes	O outro fugiu.	Yes	Yes	Yes	No	(b) Particular	Sim	Yes	No		Não teve motivo.	(b) Cão é levado para a casa de vizinhos, parentes ou amigos	(b) Dentro do esperado	(d) Nunca	Rarooununca	No	No	Yes
432	Lulu	3	>1	Feminino	(d) Ensino médio completo (até o 3º ano)	Fundamentaloumédio	55	1	1	1	0	0	0	Não	3	(b) Macho	3	3	Sem raça definida	(b) Médio	(a) Curto	Yes	No		(f) Nasceu ali	(f) Nasceu ali	36	>1ano	(a) Com menos de 1 mês	Filhote	No		No	No	No	Yes	(c) Não vacinou	Não	Yes	No		"Falta de um facilitador"	(d) Cão é deixado em casa com os alimentos necessários	(a) Menos do que esperava	(d) Nunca	Rarooununca	No	No	Yes
631	Pipoca	4	>1	Masculino	(d) Ensino médio completo (até o 3º ano)	Fundamentaloumédio	35	4	3	>1	1	1	1	Sim	4	(a) Fêmea	3	3	Raça definida	(b) Médio	(b) Longo	Yes	No		(f) Nasceu ali	(f) Nasceu ali	36	>1ano	(a) Com menos de 1 mês	Filhote	No		Yes	Yes	Yes	No	(a) Público	Sim	Yes	No		São usados para reprodução	(c) Cão é deixado em casa para que alguém venha tratar	(b) Dentro do esperado	(d) Nunca	Rarooununca	No	No	No
434	Nina	3	>1	Feminino	(d) Ensino médio completo (até o 3º ano)	Fundamentaloumédio	55	1	1	1	0	0	0	Não	3	(a) Fêmea	4	4	Sem raça definida	(b) Médio	(a) Curto	Yes	No		(b) Ganhou de alguém	adotououganhou	48	>1ano	(a) Com menos de 1 mês	Filhote	No		No	No	No	Yes	(c) Não vacinou	Não	Yes	No		"Falta de um facilitador"	(d) Cão é deixado em casa com os alimentos necessários	(a) Menos do que esperava	(d) Nunca	Rarooununca	No	No	Yes
91	Luna	1	1	Feminino	(d) Ensino médio completo (até o 3º ano)	Fundamentaloumédio	43	4	1	1	1	1	1	Sim	1	(a) Fêmea	5	5	Raça definida	(a) Pequeno	(a) Curto	Yes	No		(f) Nasceu ali	(f) Nasceu ali	60	>1ano	(a) Com menos de 1 mês	Filhote	Yes	Substituiu a mãe dela.	Yes	No	No	No	(a) Público	Sim	Yes	No		Quer deixar criar.	(c) Cão é deixado em casa para que alguém venha tratar	(b) Dentro do esperado	(c) Raramente	Rarooununca	No	No	No
630	Sandy	4	>1	Masculino	(d) Ensino médio completo (até o 3º ano)	Fundamentaloumédio	35	4	3	>1	1	1	1	Sim	4	(a) Fêmea	5	5	Raça definida	(b) Médio	(b) Longo	Yes	No		(f) Nasceu ali	(f) Nasceu ali	60	>1ano	(a) Com menos de 1 mês	Filhote	No		Yes	Yes	Yes	No	(a) Público	Sim	Yes	No		São usados para reprodução	(c) Cão é deixado em casa para que alguém venha tratar	(b) Dentro do esperado	(d) Nunca	Rarooununca	No	No	No
336	San	2	>1	Masculino	(d) Ensino médio completo (até o 3º ano)	Fundamentaloumédio	62	2	2	>1	1	0	0	Não	2	(b) Macho	5	5	Raça definida	(b) Médio	(a) Curto	Yes	No		(b) Ganhou de alguém	adotououganhou	60	>1ano	(b) Entre cerca de 1 e 4 meses	Filhote	Yes	O outro morreu atropelado.	No	No	Yes	No	(a) Público	Sim	Yes	No		Dinheiro.	(c) Cão é deixado em casa para que alguém venha tratar	(c) Mais difícil do que esperava	(d) Nunca	Rarooununca	No	Yes	No
337	Hulk	2	>1	Masculino	(d) Ensino médio completo (até o 3º ano)	Fundamentaloumédio	62	2	2	>1	1	0	0	Não	2	(b) Macho	5	5	Sem raça definida	(b) Médio	(a) Curto	Yes	No		(b) Ganhou de alguém	adotououganhou	60	>1ano	(b) Entre cerca de 1 e 4 meses	Filhote	Yes	Morreu atropelado.	No	No	Yes	No	(a) Público	Sim	Yes	No		Dinheiro.	(c) Cão é deixado em casa para que alguém venha tratar	(c) Mais difícil do que esperava	(d) Nunca	Rarooununca	No	Yes	No
50	Aikon	1	1	Masculino	(d) Ensino médio completo (até o 3º ano)	Fundamentaloumédio	36	3	1	1	1	1		X	1	(b) Macho	6	6	Raça definida	(b) Médio	(a) Curto	Yes	No		(b) Ganhou de alguém	adotououganhou	60	>1ano	(c) Entre cerca de 5 meses e 1 ano	Adulto	No		No	Yes	Yes	No	(a) Público	Sim	Yes	No		Comodismo.	(c) Cão é deixado em casa para que alguém venha tratar	(b) Dentro do esperado	(c) Raramente	Rarooununca	No	No	No
139	Madruga	3	>1	Feminino	(d) Ensino médio completo (até o 3º ano)	Fundamentaloumédio	30	4	1	1	1	1	1	Sim	3	(b) Macho	7	7	Raça definida	(a) Pequeno	(b) Longo	Yes	No		(b) Ganhou de alguém	adotououganhou	84	>1ano	(b) Entre cerca de 1 e 4 meses	Filhote	No		No	No	No	Yes	(a) Público	Sim	Yes	No		No Crevisa não atende.	(b) Cão é levado para a casa de vizinhos, parentes ou amigos	(a) Menos do que esperava	(d) Nunca	Rarooununca	No	No	Yes
140	Pops	3	>1	Feminino	(d) Ensino médio completo (até o 3º ano)	Fundamentaloumédio	30	4	1	1	1	1	1	Sim	3	(a) Fêmea	7	7	Raça definida	(a) Pequeno	(b) Longo	Yes	No		(b) Ganhou de alguém	adotououganhou	84	>1ano	(c) Entre cerca de 5 meses e 1 ano	Adulto	No		No	No	No	Yes	(a) Público	Sim	Yes	No		No Crevisa não atende.	(b) Cão é levado para a casa de vizinhos, parentes ou amigos	(a) Menos do que esperava	(d) Nunca	Rarooununca	No	No	Yes
629	Samanta	4	>1	Masculino	(d) Ensino médio completo (até o 3º ano)	Fundamentaloumédio	35	4	3	>1	1	1	1	Sim	4	(a) Fêmea	9	9	Raça definida	(b) Médio	(b) Longo	Yes	No		(e) Comprou	(e) Comprou	108	>1ano	(a) Com menos de 1 mês	Filhote	No		Yes	Yes	Yes	No	(a) Público	Sim	Yes	No		São usados para reprodução	(c) Cão é deixado em casa para que alguém venha tratar	(b) Dentro do esperado	(d) Nunca	Rarooununca	No	No	No
632	Romeu	4	>1	Masculino	(d) Ensino médio completo (até o 3º ano)	Fundamentaloumédio	35	4	3	>1	1	1	1	Sim	4	(b) Macho	9	9	Raça definida	(b) Médio	(b) Longo	Yes	No		(e) Comprou	(e) Comprou	108	>1ano	(a) Com menos de 1 mês	Filhote	No		Yes	Yes	Yes	No	(a) Público	Sim	Yes	No		São usados para reprodução	(c) Cão é deixado em casa para que alguém venha tratar	(b) Dentro do esperado	(d) Nunca	Rarooununca	No	No	No
456	Duda	2	>1	Masculino	(d) Ensino médio completo (até o 3º ano)	Fundamentaloumédio	72	2	2	>1	1	1	1	Sim	2	(a) Fêmea	12	12	Raça definida	(a) Pequeno	(a) Curto	Yes	No		(f) Nasceu ali	(f) Nasceu ali	144	>1ano	(a) Com menos de 1 mês	Filhote	No		Yes	No	Yes	No	(a) Público	Sim	No	No		"Já estão idosas"	(c) Cão é deixado em casa para que alguém venha tratar	(b) Dentro do esperado	(d) Nunca	Rarooununca	Yes	No	No
455	Belinha	2	>1	Masculino	(d) Ensino médio completo (até o 3º ano)	Fundamentaloumédio	72	2	2	>1	1	1	1	Sim	2	(a) Fêmea	13	13	Raça definida	(a) Pequeno	(a) Curto	Yes	No		(e) Comprou	(e) Comprou	144	>1ano	(b) Entre cerca de 1 e 4 meses	Filhote	No		Yes	No	Yes	No	(a) Público	Sim	Yes	No		"Já estão idosas"	(c) Cão é deixado em casa para que alguém venha tratar	(b) Dentro do esperado	(d) Nunca	Rarooununca	Yes	No	No
265	Tob	1	1	Feminino	(e) Nível superior completo	(e) Nível superior comp	55	2	2	>1	2	1	0	Não	1	(b) Macho	2	2	Sem raça definida	(a) Pequeno	(b) Longo	Yes	Yes	1	(b) Ganhou de alguém	adotououganhou	24	>1ano	(a) Com menos de 1 mês	Filhote	Yes	Pneumonia.	Yes	Yes	Yes	No	(a) Público	Sim	Yes	No		Não viu necessidade.	(c) Cão é deixado em casa para que alguém venha tratar	(c) Mais difícil do que esperava	(d) Nunca	Rarooununca	No	No	Yes
261	Apolo	3	>1	Feminino	(e) Nível superior completo	(e) Nível superior comp	51	3	2	>1	2	2	2	Sim	3	(b) Macho	4	4	Raça definida	(c) Grande	(a) Curto	No	No		(e) Comprou	(e) Comprou	48	>1ano	(b) Entre cerca de 1 e 4 meses	Filhote	No		Yes	Yes	No	No	(a) Público	Sim	Yes	No		Sem tempo.	(f) Nunca acontece essa situação	(b) Dentro do esperado	(d) Nunca	Rarooununca	No	No	No
397	Maik	1	1	Feminino	(e) Nível superior completo	(e) Nível superior comp	49	2	2	>1	1	1	1	Sim	1	(b) Macho	4	4	Raça definida	(a) Pequeno	(b) Longo	Yes	No		(b) Ganhou de alguém	adotououganhou	48	>1ano	(a) Com menos de 1 mês	Filhote	No		Yes	Yes	No	No	(a) Público	Sim	Yes	No		Não teve interesse	(f) Nunca acontece essa situação	(c) Mais difícil do que esperava	(d) Nunca	Rarooununca	No	No	No
453	Luk	2	>1	Masculino	(e) Nível superior completo	(e) Nível superior comp	46	4	1	1	1	1	1	Sim	2	(b) Macho	4	4	Raça definida	(a) Pequeno	(b) Longo	Yes	Yes	1	(b) Ganhou de alguém	adotououganhou	48	>1ano	(a) Com menos de 1 mês	Filhote	No		Yes	No	Yes	No	(a) Público	Sim	No	No		"Não sabe explicar"	(c) Cão é deixado em casa para que alguém venha tratar	(b) Dentro do esperado	(a) Frequentemente	Sim	No	No	Yes
499	Rabito	2	>1	Feminino	(e) Nível superior completo	(e) Nível superior comp	34	3	3	>1	1	1	1	Sim	2	(b) Macho	5	5	Raça definida	(a) Pequeno	(a) Curto	No	No		(e) Comprou	(e) Comprou	60	>1ano	(a) Com menos de 1 mês	Filhote	No		No	No	Yes	No	(a) Público	Sim	No	No		Sem motivo	(c) Cão é deixado em casa para que alguém venha tratar	(a) Menos do que esperava	(c) Raramente	Rarooununca	No	No	Yes
454	Flor	2	>1	Masculino	(e) Nível superior completo	(e) Nível superior comp	46	4	1	1	1	1	1	Sim	2	(a) Fêmea	6	6	Raça definida	(b) Médio	(a) Curto	Yes	Yes	1	(b) Ganhou de alguém	adotououganhou	72	>1ano	(a) Com menos de 1 mês	Filhote	No		Yes	No	Yes	No	(a) Público	Sim	No	No		"Não sabe explicar"	(c) Cão é deixado em casa para que alguém venha tratar	(b) Dentro do esperado	(a) Frequentemente	Sim	No	No	Yes
429	Mel	1	1	Feminino	(e) Nível superior completo	(e) Nível superior comp	68	1	3	>1	0	1	0	Não	1	(a) Fêmea	13	13	Raça definida	(a) Pequeno	(a) Curto	No	No		(b) Ganhou de alguém	adotououganhou	156	>1ano	(a) Com menos de 1 mês	Filhote	No		Yes	No	Yes	No	(b) Particular	Sim	Yes	Yes			(f) Nunca acontece essa situação	(b) Dentro do esperado	(d) Nunca	Rarooununca	No	No	Yes
559	Megui	2	>1	Masculino	(b) Ensino Fundamental incompleto (até a 8ª série)	(b) Ensino Fundamental i	38	6	2	>1	0	0	2	Sim	2	(a) Fêmea	Não sabe		Sem raça definida	(a) Pequeno	(a) Curto	Yes	No		(a) Pegou da rua	adotououganhou	60	>1ano	(d) Adquiriu como adulto	Adulto	No		No	No	No	Yes	(a) Público	Sim	No	No		Falta de dinheiro	(c) Cão é deixado em casa para que alguém venha tratar	(b) Dentro do esperado	(d) Nunca	Rarooununca	No	No	Yes
560	Soso	2	>1	Masculino	(b) Ensino Fundamental incompleto (até a 8ª série)	(b) Ensino Fundamental i	38	6	2	>1	0	0	2	Sim	2	(b) Macho	1 ano e 6 meses	1	Sem raça definida	(a) Pequeno	(a) Curto	Yes	No		(f) Nasceu ali	(f) Nasceu ali	18	>1ano	(a) Com menos de 1 mês	Filhote	No		No	No	No	Yes	(a) Público	Sim	No	No		"Falta de dinheiro"	(c) Cão é deixado em casa para que alguém venha tratar	(b) Dentro do esperado	(d) Nunca	Rarooununca	No	No	Yes
428	Luck	1	1	Masculino	(b) Ensino Fundamental incompleto (até a 8ª série)	(b) Ensino Fundamental i	67	3	2	>1	0	1	1	Sim	1	(b) Macho	4	4	Raça definida	(a) Pequeno	(a) Curto	Yes	Yes	1	(e) Comprou	(e) Comprou	48	>1ano	(b) Entre cerca de 1 e 4 meses	Filhote	No		No	No	No	Yes	(a) Público	Sim	Yes	No		"Não acha necessário"	(f) Nunca acontece essa situação	(b) Dentro do esperado	(a) Frequentemente	Sim	No	No	No
5	Chiquinha	3	>1	Feminino	(b) Ensino Fundamental incompleto (até a 8ª série)	(b) Ensino Fundamental i	68	2	2	>1	0	1	1	Sim	3	(a) Fêmea	4	4	Raça definida	(a) Pequeno	(a) Curto	No	Yes	2	(b) Ganhou de alguém	adotououganhou	42	>1ano	(b) Entre cerca de 1 e 4 meses	Filhote	No		Yes	No	Yes	No	(a) Público	Sim	Yes	No		Vai castrar.	(c) Cão é deixado em casa para que alguém venha tratar	(b) Dentro do esperado	(b) Às vezes	Sim	No	No	Yes
479	Pitoco	1	1	Feminino	(b) Ensino Fundamental incompleto (até a 8ª série)	(b) Ensino Fundamental i	52	3		X				X	1	(b) Macho	4	4	Raça definida	(a) Pequeno	(b) Longo	Yes	No		(f) Nasceu ali	(f) Nasceu ali	48	>1ano	(a) Com menos de 1 mês	Filhote	Yes	Morreu	No	No	Yes	No	(a) Público	Sim	No	No		Não teve oportunidade	(d) Cão é deixado em casa com os alimentos necessários	(b) Dentro do esperado	(b) Às vezes	Sim	No	No	Yes
487	Kiu	1	1	Feminino	(b) Ensino Fundamental incompleto (até a 8ª série)	(b) Ensino Fundamental i	79	4	2	>1	0	0	0	Não	1	(b) Macho	5	5	Raça definida	(a) Pequeno	(b) Longo	No	No		(a) Pegou da rua	adotououganhou	60	>1ano	(b) Entre cerca de 1 e 4 meses	Filhote	No		No	No	Yes	No	(a) Público	Sim	Yes	No		"Nunca namorou"	(c) Cão é deixado em casa para que alguém venha tratar	(b) Dentro do esperado	(d) Nunca	Rarooununca	No	No	Yes
530	Escorpião	2	>1	Masculino	(b) Ensino Fundamental incompleto (até a 8ª série)	(b) Ensino Fundamental i	28	6	1	1	0	1	0	Não	2	(b) Macho	5	5	Sem raça definida	(b) Médio	(a) Curto	Yes	No		(b) Ganhou de alguém	adotououganhou	60	>1ano	(c) Entre cerca de 5 meses e 1 ano	Adulto	Yes	"Morreu"	No	No	No	Yes	(a) Público	Sim	No	No		"Não pensou"	(c) Cão é deixado em casa para que alguém venha tratar	(c) Mais difícil do que esperava	(d) Nunca	Rarooununca	Yes	No	No
645	Negão	1	1	Masculino	(b) Ensino Fundamental incompleto (até a 8ª série)	(b) Ensino Fundamental i	74	2	1	1	0	1	1	Sim	1	(b) Macho	5	5	Sem raça definida	(c) Grande	(a) Curto	Yes	Yes	1	(b) Ganhou de alguém	adotououganhou	60	>1ano	(a) Com menos de 1 mês	Filhote	Yes	"Porque os outros sumiram"	No	No	No	Yes	(c) Não vacinou	Não	Yes	No		"Não sabe"	(b) Cão é levado para a casa de vizinhos, parentes ou amigos	(b) Dentro do esperado	(a) Frequentemente	Sim	Yes	No	No
481	Chiva	1	1	Feminino	(b) Ensino Fundamental incompleto (até a 8ª série)	(b) Ensino Fundamental i	57	2	1	1	1	0	2	Sim	1	(a) Fêmea	6	6	Sem raça definida	(b) Médio	(a) Curto	Yes	No		(a) Pegou da rua	adotououganhou	72	>1ano	(b) Entre cerca de 1 e 4 meses	Filhote	Yes	Morte	Yes	No	No	No	(b) Particular	Sim	Yes	No		"Não gosta de levar ao veterinário"	(d) Cão é deixado em casa com os alimentos necessários	(b) Dentro do esperado	(d) Nunca	Rarooununca	No	No	No
555	Ed	3	>1	Masculino	(b) Ensino Fundamental incompleto (até a 8ª série)	(b) Ensino Fundamental i	34	3	1	1	0	1	2	Sim	3	(b) Macho	7	7	Raça definida	(b) Médio	(a) Curto	Yes	Yes	1	(e) Comprou	(e) Comprou	84	>1ano	(b) Entre cerca de 1 e 4 meses	Filhote	No		No	Yes	Yes	No	(a) Público	Sim	Yes	No		Não quis, não vejo necessidade	(d) Cão é deixado em casa com os alimentos necessários	(b) Dentro do esperado	(d) Nunca	Rarooununca	No	No	No
371	Negão	3	>1	Feminino	(b) Ensino Fundamental incompleto (até a 8ª série)	(b) Ensino Fundamental i	61	3	1	1	0	1	1	Sim	3	(b) Macho	13	13	Sem raça definida	(a) Pequeno	(a) Curto	Yes	Yes	7	(a) Pegou da rua	adotououganhou	156	>1ano	(b) Entre cerca de 1 e 4 meses	Filhote	No	-	No	No	No	Yes	(c) Não vacinou	Não	Yes	No		"Porque tem que pagar"	(d) Cão é deixado em casa com os alimentos necessários	(b) Dentro do esperado	(b) Às vezes	Sim	Yes	No	No
372	Pititinha	3	>1	Feminino	(b) Ensino Fundamental incompleto (até a 8ª série)	(b) Ensino Fundamental i	61	3	1	1	0	1	1	Sim	3	(a) Fêmea	13	13	Sem raça definida	(a) Pequeno	(a) Curto	Yes	Yes	7	(a) Pegou da rua	adotououganhou	156	>1ano	(b) Entre cerca de 1 e 4 meses	Filhote	No		No	No	No	Yes	(c) Não vacinou	Não	Yes	No		"Porque tem que pagar"	(d) Cão é deixado em casa com os alimentos necessários	(b) Dentro do esperado	(d) Nunca	Rarooununca	Yes	No	No
92	Pretinha	1	1	Masculino	(b) Ensino Fundamental incompleto (até a 8ª série)	(b) Ensino Fundamental i	63	2	1	1	0	0	1	Sim	1	(a) Fêmea	16	16	Sem raça definida	(a) Pequeno	(a) Curto	Yes	No		(b) Ganhou de alguém	adotououganhou	132	>1ano	(d) Adquiriu como adulto	Adulto	No		No	No	No	Yes	(a) Público	Sim	Yes	No		Não sabe.	(b) Cão é levado para a casa de vizinhos, parentes ou amigos	(a) Menos do que esperava	(d) Nunca	Rarooununca	No	No	No
187	Pitoco	1	1	Masculino	(c) Ensino Fundamental completo (até a 8ª série)	Fundamentaloumédio	67	5	1	1	0	1	2	Sim	1	(b) Macho	2	2	Sem raça definida	(a) Pequeno	(b) Longo	Yes	No		(b) Ganhou de alguém	adotououganhou	24	>1ano	(b) Entre cerca de 1 e 4 meses	Filhote	No		Yes	No	No	No	(a) Público	Sim	Yes	No		Não precisa.	(c) Cão é deixado em casa para que alguém venha tratar	(a) Menos do que esperava	(b) Às vezes	Sim	No	No	No
558	Lulu	9	>1	Masculino	(d) Ensino médio completo (até o 3º ano)	Fundamentaloumédio	41	5	1	1	0	0	1	Sim	9	(a) Fêmea	Não sabe		Sem raça definida	(a) Pequeno	(a) Curto	Yes	No		(a) Pegou da rua	adotououganhou	24	>1ano	(d) Adquiriu como adulto	Adulto	No		No	No	No	Yes	(a) Público	Sim	Yes	No			(c) Cão é deixado em casa para que alguém venha tratar	(b) Dentro do esperado	(d) Nunca	Rarooununca	No	Yes	No
134	Nina	4	>1	Feminino	(d) Ensino médio completo (até o 3º ano)	Fundamentaloumédio	58	4	1	1	2	2	2	Sim	4	(a) Fêmea	4	4	Raça definida	(a) Pequeno	(a) Curto	Yes	No		(e) Comprou	(e) Comprou	48	>1ano	(a) Com menos de 1 mês	Filhote	No		Yes	Yes	Yes	No	(a) Público	Sim	Yes	No		Quer deixar criar.	(f) Nunca acontece essa situação	(b) Dentro do esperado	(c) Raramente	Rarooununca	No	No	No
705	Pepita	2	>1	Masculino	(d) Ensino médio completo (até o 3º ano)	Fundamentaloumédio	42	2	1	1	1	2	0	Não	2	(a) Fêmea	4	4	Sem raça definida	(a) Pequeno	(b) Longo	Yes	No		(b) Ganhou de alguém	adotououganhou	24	>1ano	(d) Adquiriu como adulto	Adulto	Yes	"Tinha uma e não queria deixar sozinha"	No	No	No	Yes	(a) Público	Sim	Yes	No		"Queria castrar, mas não tem recursos financeiros"	(c) Cão é deixado em casa para que alguém venha tratar	(a) Menos do que esperava	(d) Nunca	Rarooununca	No	No	Yes
135	Lisa	4	>1	Feminino	(d) Ensino médio completo (até o 3º ano)	Fundamentaloumédio	58	4	1	1	2	2	2	Sim	4	(a) Fêmea	5	5	Raça definida	(a) Pequeno	(a) Curto	Yes	No		(f) Nasceu ali	(f) Nasceu ali	60	>1ano	(a) Com menos de 1 mês	Filhote	No		Yes	Yes	Yes	No	(a) Público	Sim	Yes	Yes	d) Outro		(f) Nunca acontece essa situação	(b) Dentro do esperado	(c) Raramente	Rarooununca	No	No	No
133	Belinha	4	>1	Feminino	(d) Ensino médio completo (até o 3º ano)	Fundamentaloumédio	58	4	1	1	2	2	2	Sim	4	(a) Fêmea	7	7	Raça definida	(a) Pequeno	(a) Curto	Yes	No		(b) Ganhou de alguém	adotououganhou	84	>1ano	(a) Com menos de 1 mês	Filhote	No		Yes	Yes	Yes	No	(a) Público	Sim	Yes	Yes	(b) Crevisa		(f) Nunca acontece essa situação	(b) Dentro do esperado	(c) Raramente	Rarooununca	No	No	No
136	Meg	4	>1	Feminino	(d) Ensino médio completo (até o 3º ano)	Fundamentaloumédio	58	4	1	1	2	2	2	Sim	4	(a) Fêmea	7	7	Sem raça definida	(b) Médio	(a) Curto	Yes	No		(a) Pegou da rua	adotououganhou	72	>1ano	(d) Adquiriu como adulto	Adulto	No		Yes	Yes	Yes	No	(a) Público	Sim	Yes	Yes	(b) Crevisa		(f) Nunca acontece essa situação	(b) Dentro do esperado	(c) Raramente	Rarooununca	No	No	No
704	Pretinha	2	>1	Masculino	(d) Ensino médio completo (até o 3º ano)	Fundamentaloumédio	42	2	1	1	1	2	0	Não	2	(a) Fêmea	7	7	Raça definida	(a) Pequeno	(a) Curto	Yes	No		(b) Ganhou de alguém	adotououganhou	72	>1ano	(d) Adquiriu como adulto	Adulto	Yes	"Tinha uma e não queria deixar sozinha"	No	No	No	Yes	(a) Público	Sim	Yes	No		"Queria castrar, mas não tem recursos financeiros"	(c) Cão é deixado em casa para que alguém venha tratar	(a) Menos do que esperava	(d) Nunca	Rarooununca	No	No	Yes
291	Mel	2	>1	Masculino	(d) Ensino médio completo (até o 3º ano)	Fundamentaloumédio	75	3	3	>1	3	1	1	Sim	2	(a) Fêmea	8	8	Raça definida	(a) Pequeno	(a) Curto	No	No		(b) Ganhou de alguém	adotououganhou	96	>1ano	(b) Entre cerca de 1 e 4 meses	Filhote	Yes	Velhice.	No	No	Yes	No	(a) Público	Sim	Yes	No		Não sai.	(c) Cão é deixado em casa para que alguém venha tratar	(b) Dentro do esperado	(d) Nunca	Rarooununca	No	No	No
223	Drica	3	>1	Feminino	(e) Nível superior completo	(e) Nível superior comp	40	3	3	>1	1	1	1	Sim	3	(a) Fêmea	Não sabe.		Raça definida	(a) Pequeno	(a) Curto	Yes	No		(b) Ganhou de alguém	adotououganhou	120	>1ano	(b) Entre cerca de 1 e 4 meses	Filhote	Yes	O anterior morreu.	Yes	Yes	Yes	No	(b) Particular	Sim	Yes	Yes	(a) Veterinário particular		(b) Cão é levado para a casa de vizinhos, parentes ou amigos	(c) Mais difícil do que esperava	(d) Nunca	Rarooununca	No	No	No
147	Bolinha	1	1	Feminino	.	X	56	2	1	1	0	0	0	Não	1	(a) Fêmea	12	12	Sem raça definida	(a) Pequeno	(a) Curto	Yes	No		(b) Ganhou de alguém	adotououganhou	144	>1ano	(a) Com menos de 1 mês	Filhote	Yes	Os outros morreram.	No	No	No	Yes	(c) Não vacinou	Não	No	Yes	(a) Veterinário particular		(e) Não é tomado nenhum cuidado especial	(c) Mais difícil do que esperava	(d) Nunca	Rarooununca	Yes	No	No
463	Branca	4	>1	Feminino	(b) Ensino Fundamental incompleto (até a 8ª série)	(b) Ensino Fundamental i	41	6	2	>1	1	1	3	Sim	4	(a) Fêmea	2	2	Raça definida	(a) Pequeno	(a) Curto	Yes	No		(f) Nasceu ali	(f) Nasceu ali	24	>1ano	(a) Com menos de 1 mês	Filhote	No		Yes	Yes	No	No	(a) Público	Sim	Yes	No		Ficam apenas em casa	(b) Cão é levado para a casa de vizinhos, parentes ou amigos	(a) Menos do que esperava	(d) Nunca	Rarooununca	No	No	No
38	Bully	2	>1	Masculino	(b) Ensino Fundamental incompleto (até a 8ª série)	(b) Ensino Fundamental i	67	2	1	1	0	1	0	Não	2	(b) Macho	3	3	Raça definida	(a) Pequeno	(b) Longo	Yes	No		(e) Comprou	(e) Comprou	24	>1ano	(c) Entre cerca de 5 meses e 1 ano	Adulto	Yes	Gosta de ter cães.	No	Yes	No	No	(a) Público	Sim	Yes	No		Quer tirar a raça	(f) Nunca acontece essa situação	(a) Menos do que esperava	(d) Nunca	Rarooununca	No	No	No
17	Nina	3	>1	Masculino	(b) Ensino Fundamental incompleto (até a 8ª série)	(b) Ensino Fundamental i	45	5	3	>1	1	1	2	Sim	3	(a) Fêmea	3	3	Raça definida	(a) Pequeno	(a) Curto	Yes	No		(e) Comprou	(e) Comprou	36	>1ano	(a) Com menos de 1 mês	Filhote	No		Yes	Yes	No	No	(a) Público	Sim	Yes	No		Porque não sai sozinha.	(c) Cão é deixado em casa para que alguém venha tratar	(a) Menos do que esperava	(d) Nunca	Rarooununca	No	No	No
556	Marley	3	>1	Masculino	(b) Ensino Fundamental incompleto (até a 8ª série)	(b) Ensino Fundamental i	34	3	1	1	0	1	2	Sim	3	(b) Macho	3	3	Raça definida	(b) Médio	(a) Curto	Yes	Yes	1	(f) Nasceu ali	(f) Nasceu ali	36	>1ano	(a) Com menos de 1 mês	Filhote	No		No	Yes	Yes	No	(a) Público	Sim	Yes	No		Não quis, Não vê necessidade	(d) Cão é deixado em casa com os alimentos necessários	(b) Dentro do esperado	(d) Nunca	Rarooununca	No	No	No
464	Susi	4	>1	Feminino	(b) Ensino Fundamental incompleto (até a 8ª série)	(b) Ensino Fundamental i	41	6	2	>1	1	1	3	Sim	4	(a) Fêmea	3	3	Raça definida	(a) Pequeno	(a) Curto	Yes	No		(b) Ganhou de alguém	adotououganhou	36	>1ano	(a) Com menos de 1 mês	Filhote	No		Yes	Yes	No	No	(a) Público	Sim	Yes	No		Ficam apenas em casa	(b) Cão é levado para a casa de vizinhos, parentes ou amigos	(a) Menos do que esperava	(d) Nunca	Rarooununca	No	No	No
557	Fred	3	>1	Masculino	(b) Ensino Fundamental incompleto (até a 8ª série)	(b) Ensino Fundamental i	34	3	1	1	0	1	2	Sim	3	(b) Macho	5	5	Raça definida	(b) Médio	(a) Curto	Yes	Yes	1	(e) Comprou	(e) Comprou	60	>1ano	(b) Entre cerca de 1 e 4 meses	Filhote	No		No	Yes	Yes	No	(a) Público	Sim	Yes	No		Não quis e não vê necessidade	(d) Cão é deixado em casa com os alimentos necessários	(b) Dentro do esperado	(d) Nunca	Rarooununca	No	No	No
18	Grenville	3	>1	Masculino	(b) Ensino Fundamental incompleto (até a 8ª série)	(b) Ensino Fundamental i	45	5	3	>1	1	1	2	Sim	3	(a) Fêmea	5	5	Sem raça definida	(a) Pequeno	(a) Curto	Yes	No		(b) Ganhou de alguém	adotououganhou	60	>1ano	(d) Adquiriu como adulto	Adulto	No		No	No	No	Yes	(a) Público	Sim	Yes	No		Não sai sozinha.	(c) Cão é deixado em casa para que alguém venha tratar	(a) Menos do que esperava	(d) Nunca	Rarooununca	No	No	No
465	Princesa	4	>1	Feminino	(b) Ensino Fundamental incompleto (até a 8ª série)	(b) Ensino Fundamental i	41	6	2	>1	1	1	3	Sim	4	(a) Fêmea	5	5	Raça definida	(a) Pequeno	(b) Longo	Yes	No		(b) Ganhou de alguém	adotououganhou	60	>1ano	(a) Com menos de 1 mês	Filhote	No		Yes	Yes	No	No	(a) Público	Sim	Yes	No		Ficam apenas em casa	(b) Cão é levado para a casa de vizinhos, parentes ou amigos	(a) Menos do que esperava	(d) Nunca	Rarooununca	No	No	No
322	Chitara	1	1	Feminino	(b) Ensino Fundamental incompleto (até a 8ª série)	(b) Ensino Fundamental i	43	6	2	>1	2	1	1	Sim	1	(a) Fêmea	11	11	Sem raça definida	(a) Pequeno	(a) Curto	No	No		(b) Ganhou de alguém	adotououganhou	132	>1ano	(b) Entre cerca de 1 e 4 meses	Filhote	Yes	O outro morreu de velhice.	Yes	Yes	Yes	No	(a) Público	Sim	Yes	No		Não tem motivos.	(d) Cão é deixado em casa com os alimentos necessários	(b) Dentro do esperado	(d) Nunca	Rarooununca	No	No	No
602	Pipoca	2	>1	Masculino	(c) Ensino Fundamental completo (até a 8ª série)	Fundamentaloumédio	50	3	1	1	0	1	1	Sim	2	(a) Fêmea	2	2	Raça definida	(a) Pequeno	(a) Curto	Yes	No		(b) Ganhou de alguém	adotououganhou	24	>1ano	(b) Entre cerca de 1 e 4 meses	Filhote	No		Yes	Yes	No	No	(a) Público	Sim	Yes	No		Não tem interesse	(c) Cão é deixado em casa para que alguém venha tratar	(a) Menos do que esperava	(d) Nunca	Rarooununca	No	No	Yes
232	Magrinha	3	>1	Feminino	(c) Ensino Fundamental completo (até a 8ª série)	Fundamentaloumédio	54	3	1	1	0	0	0	Não	3	(a) Fêmea	3	3	Raça definida	(a) Pequeno	(b) Longo	Yes	No		(a) Pegou da rua	adotououganhou	24	>1ano	(d) Adquiriu como adulto	Adulto	No		Yes	No	Yes	No	(a) Público	Sim	Yes	No		Questão financeira.	(c) Cão é deixado em casa para que alguém venha tratar	(a) Menos do que esperava	(d) Nunca	Rarooununca	No	No	Yes
603	Lilica	2	>1	Masculino	(c) Ensino Fundamental completo (até a 8ª série)	Fundamentaloumédio	50	3	1	1	0	1	1	Sim	2	(a) Fêmea	6	6	Raça definida	(a) Pequeno	(a) Curto	Yes	No		(b) Ganhou de alguém	adotououganhou	72	>1ano	(d) Adquiriu como adulto	Adulto	No		Yes	Yes	No	No	(a) Público	Sim	Yes	No		Não tem interesse	(c) Cão é deixado em casa para que alguém venha tratar	(a) Menos do que esperava	(d) Nunca	Rarooununca	No	No	Yes
203	Nina	1	1	Feminino	(d) Ensino médio completo (até o 3º ano)	Fundamentaloumédio	32	3	1	1	2	1	1	Sim	1	(a) Fêmea	1 e 5 meses	2	Raça definida	(a) Pequeno	(a) Curto	Yes	No		(e) Comprou	(e) Comprou	17	>1ano	(c) Entre cerca de 5 meses e 1 ano	Adulto	Yes	Não houve adaptação com os cães e foram doados ou vendidos.	Yes	No	Yes	No	(a) Público	Sim	Yes	No		Muito nova e não deixa sair.	(c) Cão é deixado em casa para que alguém venha tratar	(a) Menos do que esperava	(d) Nunca	Rarooununca	No	No	No
56	Billy	1	1	Masculino	(d) Ensino médio completo (até o 3º ano)	Fundamentaloumédio	53	4	3	>1	1	1	1	Sim	1	(b) Macho	5	5	Raça definida	(a) Pequeno	(b) Longo	Yes	No		(b) Ganhou de alguém	adotououganhou	56	>1ano	(b) Entre cerca de 1 e 4 meses	Filhote	No		No	No	Yes	No	(a) Público	Sim	Yes	No		Acha caro.	(b) Cão é levado para a casa de vizinhos, parentes ou amigos	(a) Menos do que esperava	(d) Nunca	Rarooununca	No	No	No
356	Chica	1	1	Feminino	(d) Ensino médio completo (até o 3º ano)	Fundamentaloumédio	58	1	2	>1	0	0	0	Não	1	(a) Fêmea	12	12	Sem raça definida	(a) Pequeno	(b) Longo	Yes	No		(b) Ganhou de alguém	adotououganhou	144	>1ano	(b) Entre cerca de 1 e 4 meses	Filhote	Yes	Idade.	No	No	No	Yes	(a) Público	Sim	No	Yes	(b) Crevisa		(d) Cão é deixado em casa com os alimentos necessários	(a) Menos do que esperava	(d) Nunca	Rarooununca	No	No	Yes
665	Bilu	3	>1	Masculino	(b) Ensino Fundamental incompleto (até a 8ª série)	(b) Ensino Fundamental i		5	2	>1	0	2	2	Sim	3	(a) Fêmea	2	2	.	(a) Pequeno	(a) Curto	Yes	No		(e) Comprou	(e) Comprou	Não sabe	X	(d) Adquiriu como adulto	Adulto	No		Yes	Yes	Yes	No	(a) Público	Sim	Yes	No		"Sei não"	(f) Nunca acontece essa situação	(c) Mais difícil do que esperava	(d) Nunca	Rarooununca	No	No	No
230	Nick	2	>1	Masculino	(b) Ensino Fundamental incompleto (até a 8ª série)	(b) Ensino Fundamental i	50	3	1	1	0	1	0	Não	2	(b) Macho	3	3	Sem raça definida	(a) Pequeno	(a) Curto	Yes	No		(b) Ganhou de alguém	adotououganhou	.	X	(b) Entre cerca de 1 e 4 meses	Filhote	Yes	O outro morreu por epilepsia.	Yes	No	No	No	(a) Público	Sim	Yes	No		Não vê necessidade.	(b) Cão é levado para a casa de vizinhos, parentes ou amigos	(c) Mais difícil do que esperava	(b) Às vezes	Sim	No	No	Yes
231	Batata	2	>1	Masculino	(b) Ensino Fundamental incompleto (até a 8ª série)	(b) Ensino Fundamental i	50	3	1	1	0	1	0	Não	2	(b) Macho	7	7	Sem raça definida	(b) Médio	(a) Curto	Yes	No		(d) Feiras de adoção	adotououganhou	.	X	(a) Com menos de 1 mês	Filhote	No	O outro morreu de epilepsia.	Yes	No	No	No	(a) Público	Sim	Yes	No		Não vê necessidade.	(b) Cão é levado para a casa de vizinhos, parentes ou amigos	(c) Mais difícil do que esperava	(d) Nunca	Rarooununca	No	Yes	No
61	Laion	5	>1	Feminino	(c) Ensino Fundamental completo (até a 8ª série)	Fundamentaloumédio	30	7	2	>1	2	1	2	Sim	5	(b) Macho	Não sabe		Sem raça definida	(a) Pequeno	(b) Longo	Yes	Yes	6	(b) Ganhou de alguém	adotououganhou	Não sabe	X	.	X	No		No	No	No	Yes	(a) Público	Sim	Yes	No		Não sabe.	(f) Nunca acontece essa situação	(a) Menos do que esperava	(d) Nunca	Rarooununca	No	No	Yes
62	Luma	5	>1	Feminino	(c) Ensino Fundamental completo (até a 8ª série)	Fundamentaloumédio	30	7	2	>1	2	1	2	Sim	5	(a) Fêmea	Não sabe		Raça definida	(c) Grande	(a) Curto	Yes	Yes	6	(b) Ganhou de alguém	adotououganhou	Não sabe	X	.	X	No		No	No	No	Yes	(a) Público	Sim	Yes	No		Não sabe.	(f) Nunca acontece essa situação	(a) Menos do que esperava	(d) Nunca	Rarooununca	No	No	Yes
63	Jeuli	5	>1	Feminino	(c) Ensino Fundamental completo (até a 8ª série)	Fundamentaloumédio	30	7	2	>1	2	1	2	Sim	5	(b) Macho	Não sabe.		Sem raça definida	(a) Pequeno	(a) Curto	Yes	Yes	6	(a) Pegou da rua	adotououganhou	Não sabe	X	.	X	No		No	No	No	Yes	(a) Público	Sim	Yes	No		Não sabe.	(f) Nunca acontece essa situação	(a) Menos do que esperava	(d) Nunca	Rarooununca	No	No	Yes
64	Bethoven	5	>1	Feminino	(c) Ensino Fundamental completo (até a 8ª série)	Fundamentaloumédio	30	7	2	>1	2	1	2	Sim	5	(b) Macho	Não sabe.		Sem raça definida	(c) Grande	(a) Curto	Yes	Yes	6	(a) Pegou da rua	adotououganhou	Não sabe	X	.	X	No		No	No	No	Yes	(a) Público	Sim	Yes	No		Não sabe	(f) Nunca acontece essa situação	(a) Menos do que esperava	(d) Nunca	Rarooununca	No	No	Yes
650	Belinha	1	1	Masculino	(d) Ensino médio completo (até o 3º ano)	Fundamentaloumédio	41	3	1	1	1	1	1	Sim	1	(a) Fêmea	Não sabe		Sem raça definida	(a) Pequeno	(a) Curto	Yes	No		(b) Ganhou de alguém	adotououganhou	Não sabe	X	(b) Entre cerca de 1 e 4 meses	Filhote	No		Yes	No	No	No	(a) Público	Sim	Yes	No		Não quer castrar	(f) Nunca acontece essa situação	(b) Dentro do esperado	(d) Nunca	Rarooununca	No	No	No
406	Joly	2	>1	Masculino	(a) Nenhuma	(a) Nenhuma	75	2	2	>1	1	0	0	Não	2	(a) Fêmea	1 ano 1 meio	1	Sem raça definida	(b) Médio	(b) Longo	Yes	Yes	8	(a) Pegou da rua	adotououganhou	12	<1ano	(c) Entre cerca de 5 meses e 1 ano	Adulto	Yes	"morreu de velhice"	No	No	No	Yes	(a) Público	Sim	Yes	No		"vacina"	(f) Nunca acontece essa situação	(b) Dentro do esperado	(d) Nunca	Rarooununca	No	No	Yes
473	Nina	1	1	Feminino	(d) Ensino médio completo (até o 3º ano)	Fundamentaloumédio	24	3	1	1	0	1	0	Não	1	(a) Fêmea	Não sabe		Sem raça definida	(b) Médio	(a) Curto	No	Yes	1	(a) Pegou da rua	adotououganhou	12	<1ano	(d) Adquiriu como adulto	Adulto	Yes	Morreu de leishmaniose	No	No	Yes	No	(a) Público	Sim	No	No		Não teve oportunidade	(c) Cão é deixado em casa para que alguém venha tratar	(b) Dentro do esperado	(c) Raramente	Rarooununca	No	No	No
102	Farofa	1	1	Masculino	(c) Ensino Fundamental completo (até a 8ª série)	Fundamentaloumédio	16	3	3	>1	2	1	2	Sim	1	(b) Macho	1	1	Sem raça definida	(a) Pequeno	(a) Curto	.	No		(b) Ganhou de alguém	adotououganhou	12	<1ano	(b) Entre cerca de 1 e 4 meses	Filhote	No		Yes	No	No	No	(a) Público	Sim	No	No		Estão indecisos se sim ou não.	(b) Cão é levado para a casa de vizinhos, parentes ou amigos	(c) Mais difícil do que esperava	(a) Frequentemente	Sim	No	No	No
689	Melqui	2	>1	Masculino	(b) Ensino Fundamental incompleto (até a 8ª série)	(b) Ensino Fundamental i	66	4	2	>1	1	1	0	Não	2	(a) Fêmea	5	5	Raça definida	(a) Pequeno	(b) Longo	Yes	No		(b) Ganhou de alguém	adotououganhou	60	>1ano	(c) Entre cerca de 5 meses e 1 ano	Adulto	No		No	No	No	Yes	(a) Público	Sim	Yes	No		"Falta de dinheiro"	(f) Nunca acontece essa situação	(a) Menos do que esperava	(d) Nunca	Rarooununca	No	No	No
258	Boninho	1	1	Feminino	(b) Ensino Fundamental incompleto (até a 8ª série)	(b) Ensino Fundamental i	60	3	2	>1	0	1	1	Sim	1	(b) Macho	7	7	Sem raça definida	(a) Pequeno	(a) Curto	Yes	No		(b) Ganhou de alguém	adotououganhou	84	>1ano	(a) Com menos de 1 mês	Filhote	No		Yes	No	Yes	No	(a) Público	Sim	No	Yes			(c) Cão é deixado em casa para que alguém venha tratar	(b) Dentro do esperado	(d) Nunca	Rarooununca	No	No	Yes
520	Belinha	2	>1	Feminino	(b) Ensino Fundamental incompleto (até a 8ª série)	(b) Ensino Fundamental i	63	3	2	>1	1	0	1	Sim	2	(a) Fêmea	10	10	Sem raça definida	(a) Pequeno	(a) Curto	Yes	No		(a) Pegou da rua	adotououganhou	108	>1ano	(d) Adquiriu como adulto	Adulto	No		No	No	No	Yes	(c) Não vacinou	Não	No	Yes	(c) Castra móvel		(c) Cão é deixado em casa para que alguém venha tratar	(b) Dentro do esperado	(d) Nunca	Rarooununca	No	No	No
59	Thor	2	>1	Feminino	(e) Nível superior completo	(e) Nível superior comp	53	4	2	>1	4	1	2	Sim	2	(b) Macho	3	3	Sem raça definida	(a) Pequeno	(a) Curto	Yes	No		(b) Ganhou de alguém	adotououganhou	36	>1ano	(b) Entre cerca de 1 e 4 meses	Filhote	Yes	Sempre tiveram cães.	Yes	Yes	Yes	No	(a) Público	Sim	Yes	Yes			(f) Nunca acontece essa situação	(a) Menos do que esperava	(b) Às vezes	Sim	No	No	No
690	Nina	2	>1	Masculino	(b) Ensino Fundamental incompleto (até a 8ª série)	(b) Ensino Fundamental i	66	4	2	>1	1	1	0	Não	2	(a) Fêmea	Não sabe		Sem raça definida	(a) Pequeno	(a) Curto	Yes	No		(b) Ganhou de alguém	adotououganhou	60	>1ano	(c) Entre cerca de 5 meses e 1 ano	Adulto	No		No	No	No	Yes	(a) Público	Sim	Yes	No		"Falta de dinheiro"	(f) Nunca acontece essa situação	(a) Menos do que esperava	(d) Nunca	Rarooununca	No	No	No
396	Baby	1	1	Masculino	(b) Ensino Fundamental incompleto (até a 8ª série)	(b) Ensino Fundamental i	59	2	2	>1	1	1	1	Sim	1	(a) Fêmea	12	12	Sem raça definida	(b) Médio	(a) Curto	Yes	Yes	3	(a) Pegou da rua	adotououganhou	121	>1ano	(d) Adquiriu como adulto	Adulto	No		Yes	Yes	Yes	No	(a) Público	Sim	Yes	No		Não Sai	(c) Cão é deixado em casa para que alguém venha tratar	(a) Menos do que esperava	(d) Nunca	Rarooununca	No	No	Yes
529	Pingo	1	1	Feminino	(c) Ensino Fundamental completo (até a 8ª série)	Fundamentaloumédio	45			X				X	1	(b) Macho	2	2	Raça definida	(a) Pequeno	(a) Curto	Yes	No		(e) Comprou	(e) Comprou	24	>1ano	(b) Entre cerca de 1 e 4 meses	Filhote	Yes	Cachorro anterior sacrificado com leishmaniose	Yes	No	Yes	No	(b) Particular	Sim	Yes	No		Nunca pensou	(d) Cão é deixado em casa com os alimentos necessários	(a) Menos do que esperava	(d) Nunca	Rarooununca	No	No	No
528	Lara	1	1	Feminino	(c) Ensino Fundamental completo (até a 8ª série)	Fundamentaloumédio	45			X				X	1	(a) Fêmea	10	10	Raça definida	(a) Pequeno	(a) Curto	Yes	No		(b) Ganhou de alguém	adotououganhou	120	>1ano	(b) Entre cerca de 1 e 4 meses	Filhote	Yes	Cachorro anterior sacrificado com leishmaniose	Yes	No	Yes	No	(b) Particular	Sim	Yes	Yes	(a) Veterinário particular	Nunca pensou	(d) Cão é deixado em casa com os alimentos necessários	(a) Menos do que esperava	(d) Nunca	Rarooununca	No	No	No
48	Nick	1	1	Feminino	(d) Ensino médio completo (até o 3º ano)	Fundamentaloumédio	38	3	1	1	1	1	0	Não	1	(b) Macho	6	6	Raça definida	(a) Pequeno	(a) Curto	No	No		(b) Ganhou de alguém	adotououganhou	48	>1ano	(d) Adquiriu como adulto	Adulto	No		Yes	No	No	No	(a) Público	Sim	No	No		Fica sozinho.	(d) Cão é deixado em casa com os alimentos necessários	(a) Menos do que esperava	(d) Nunca	Rarooununca	No	No	No
659	Jurema	3	>1	Feminino	(e) Nível superior completo	(e) Nível superior comp	55	4	1	1	2	1	0	Não	3	(a) Fêmea	Não sabe		Sem raça definida	(c) Grande	(a) Curto	Yes	Yes	3	(a) Pegou da rua	adotououganhou	24	>1ano	(d) Adquiriu como adulto	Adulto	Yes	Porque gosta de resgatar animais	No	No	No	Yes	(a) Público	Sim	Yes	No		Vai castrar	(f) Nunca acontece essa situação	(c) Mais difícil do que esperava	(d) Nunca	Rarooununca	Yes	No	No
658	Preta	3	>1	Feminino	(e) Nível superior completo	(e) Nível superior comp	55	4	1	1	2	1	0	Não	3	(a) Fêmea	Não sabe		Sem raça definida	(b) Médio	(a) Curto	Yes	Yes	3	(a) Pegou da rua	adotououganhou	24	>1ano	(d) Adquiriu como adulto	Adulto	Yes	Porque gosta de resgatar animais	No	No	No	Yes	(a) Público	Sim	Yes	Yes	(b) Crevisa		(f) Nunca acontece essa situação	(c) Mais difícil do que esperava	(d) Nunca	Rarooununca	Yes	No	No
664	Pepeu	2	>1	Feminino	(b) Ensino Fundamental incompleto (até a 8ª série)	(b) Ensino Fundamental i	76	2	1	1	1	1	1	Sim	2	(b) Macho	7	7	Sem raça definida	(a) Pequeno	(a) Curto	Yes	No		(b) Ganhou de alguém	adotououganhou	84	>1ano	(a) Com menos de 1 mês	Filhote	Yes	"Para substiuir o que morreu"	No	No	Yes	No	(a) Público	Sim	Yes	No		"Não sai para a rua"	(c) Cão é deixado em casa para que alguém venha tratar	(a) Menos do que esperava	(d) Nunca	Rarooununca	No	No	Yes
281	Zeus	3	>1	Masculino	(d) Ensino médio completo (até o 3º ano)	Fundamentaloumédio	50	6	1	1	1	0	0	Não	3	(b) Macho	2	2	Raça definida	(c) Grande	(b) Longo	No	Yes		(e) Comprou	(e) Comprou	24	>1ano	(a) Com menos de 1 mês	Filhote	Yes	O outro morreu de leishmaniose.	No	Yes	Yes	No	(a) Público	Sim	Yes	No		O Crevisa é longe.	(c) Cão é deixado em casa para que alguém venha tratar	(a) Menos do que esperava	(d) Nunca	Rarooununca	No	No	No
282	Catatau	3	>1	Masculino	(d) Ensino médio completo (até o 3º ano)	Fundamentaloumédio	50	6	1	1	1	0	0	Não	3	(b) Macho	5	5	Sem raça definida	(a) Pequeno	(b) Longo	No	Yes		(f) Nasceu ali	(f) Nasceu ali	60	>1ano	(a) Com menos de 1 mês	Filhote	Yes	O outro morreu de Leishmaniose.	No	No	No	No	(a) Público	Sim	Yes	No		O Crevisa é longe.	(c) Cão é deixado em casa para que alguém venha tratar	(a) Menos do que esperava	(b) Às vezes	Sim	No	No	No
656	Bola	2	>1	Feminino	(d) Ensino médio completo (até o 3º ano)	Fundamentaloumédio	59	4	1	1	0	1	0	Não	2	(a) Fêmea	7	7	Raça definida	(b) Médio	(b) Longo	Yes	No		(b) Ganhou de alguém	adotououganhou	84	>1ano	(a) Com menos de 1 mês	Filhote	No		No	Yes	Yes	No	(a) Público	Sim	Yes	No		Porque é dolorido	(c) Cão é deixado em casa para que alguém venha tratar	(c) Mais difícil do que esperava	(a) Frequentemente	Sim	No	No	No
280	Meg	3	>1	Masculino	(d) Ensino médio completo (até o 3º ano)	Fundamentaloumédio	50	6	1	1	1	0	0	Não	3	(a) Fêmea	7	7	Sem raça definida	(a) Pequeno	(a) Curto	No	Yes		(b) Ganhou de alguém	adotououganhou	84	>1ano	(a) Com menos de 1 mês	Filhote	Yes	O outro morreu de Leishmaniose.	No	No	No	No	(a) Público	Sim	Yes	No		O Crevisa é longe.	(c) Cão é deixado em casa para que alguém venha tratar	(a) Menos do que esperava	(d) Nunca	Rarooununca	No	No	No
669	Jack	3	>1	Masculino	(b) Ensino Fundamental incompleto (até a 8ª série)	(b) Ensino Fundamental i	56	7	1	1	1	1	1	Sim	3	(b) Macho	1 ano e meio	2	Raça definida	(c) Grande	(a) Curto	Yes	Yes	2	(e) Comprou	(e) Comprou	18	>1ano	(a) Com menos de 1 mês	Filhote	No	Porque os outros morreram	No	No	Yes	No	(a) Público	Sim	Yes	No		-	(f) Nunca acontece essa situação	(c) Mais difícil do que esperava	(b) Às vezes	Sim	No	No	Yes
668	Ana Lupita	3	>1	Masculino	(b) Ensino Fundamental incompleto (até a 8ª série)	(b) Ensino Fundamental i	56	7	1	1	1	1	1	Sim	3	(a) Fêmea	6	6	Sem raça definida	(a) Pequeno	(a) Curto	Yes	Yes	2	(a) Pegou da rua	adotououganhou	72	>1ano	(a) Com menos de 1 mês	Filhote	Yes	Porque os outros morreram	No	Yes	Yes	No	(a) Público	Sim	Yes	No		"Se tiver oportunidade, castra a fêmea"	(f) Nunca acontece essa situação	(c) Mais difícil do que esperava	(d) Nunca	Rarooununca	Yes	No	No
495	Maiado	8	>1	Feminino	(a) Nenhuma	(a) Nenhuma	76	1	1	1	0	0	0	Não	8	(b) Macho	Não sabe		Sem raça definida	(a) Pequeno	(a) Curto	Yes	Yes	8	(f) Nasceu ali	(f) Nasceu ali	Não sabe	X	(a) Com menos de 1 mês	Filhote	No		No	No	Yes	No	(a) Público	Sim	Yes	No		Não sabe o porquê	(c) Cão é deixado em casa para que alguém venha tratar	(b) Dentro do esperado	(d) Nunca	Rarooununca	No	No	Yes
490	Bethoven	8	>1	Feminino	(a) Nenhuma	(a) Nenhuma	76	1	1	1	0	0	0	Não	8	(b) Macho	Não sabe		Sem raça definida	(c) Grande	(a) Curto	Yes	Yes	8	(a) Pegou da rua	adotououganhou	Não sabe	X	(b) Entre cerca de 1 e 4 meses	Filhote	No		No	No	Yes	No	(a) Público	Sim	Yes	No		Não sabe o porquê	(c) Cão é deixado em casa para que alguém venha tratar	(b) Dentro do esperado	(d) Nunca	Rarooununca	No	No	Yes
491	Loro	8	>1	Feminino	(a) Nenhuma	(a) Nenhuma	76	1	1	1	0	0	0	Não	8	(b) Macho	Não sabe		Sem raça definida	(a) Pequeno	(a) Curto	Yes	Yes	8	(a) Pegou da rua	adotououganhou	Não sabe	X	(c) Entre cerca de 5 meses e 1 ano	Adulto	No		No	No	Yes	No	(a) Público	Sim	Yes	No		Não sabe o porquê	(c) Cão é deixado em casa para que alguém venha tratar	(b) Dentro do esperado	(d) Nunca	Rarooununca	No	No	Yes
493	Laion	8	>1	Feminino	(a) Nenhuma	(a) Nenhuma	76	1	1	1	0	0	0	Não	8	(b) Macho	Não sabe		Sem raça definida	(a) Pequeno	(a) Curto	Yes	Yes	8	(a) Pegou da rua	adotououganhou	Não sabe	X	(d) Adquiriu como adulto	Adulto	No		No	No	Yes	No	(a) Público	Sim	Yes	No		Não sabe o porquê	(c) Cão é deixado em casa para que alguém venha tratar	(b) Dentro do esperado	(d) Nunca	Rarooununca	No	No	Yes
494	Pipoca	8	>1	Feminino	(a) Nenhuma	(a) Nenhuma	76	1	1	1	0	0	0	Não	8	(b) Macho	Não sabe		Sem raça definida	(a) Pequeno	(a) Curto	Yes	Yes	8	(a) Pegou da rua	adotououganhou	Não sabe	X	(d) Adquiriu como adulto	Adulto	No		No	No	Yes	No	(a) Público	Sim	Yes	No		Não sabe o porquê	(c) Cão é deixado em casa para que alguém venha tratar	(b) Dentro do esperado	(d) Nunca	Rarooununca	No	No	Yes
489	Pretinha	8	>1	Feminino	(a) Nenhuma	(a) Nenhuma	76	1	1	1	0	0	0	Não	8	(a) Fêmea	Não sabe		Sem raça definida	(a) Pequeno	(a) Curto	Yes	Yes	8	(a) Pegou da rua	adotououganhou	Não sabe	X	(b) Entre cerca de 1 e 4 meses	Filhote	No		No	No	Yes	No	(a) Público	Sim	Yes	Yes	d) Outro		(c) Cão é deixado em casa para que alguém venha tratar	(b) Dentro do esperado	(d) Nunca	Rarooununca	No	No	Yes
492	Maria Preta	8	>1	Feminino	(a) Nenhuma	(a) Nenhuma	76	1	1	1	0	0	0	Não	8	(a) Fêmea	Não sabe		Sem raça definida	(c) Grande	(a) Curto	Yes	Yes	8	(a) Pegou da rua	adotououganhou	Não sabe	X	(d) Adquiriu como adulto	Adulto	No		No	No	Yes	No	(a) Público	Sim	Yes	Yes	d) Outro		(c) Cão é deixado em casa para que alguém venha tratar	(b) Dentro do esperado	(d) Nunca	Rarooununca	No	No	Yes
488	Ramo	8	>1	Feminino	(a) Nenhuma	(a) Nenhuma	76	1	1	1	0	0	0	Não	8	(b) Macho	Não sabe		Sem raça definida	(a) Pequeno	(a) Curto	Yes	Yes	8	(a) Pegou da rua	adotououganhou	Não sabe	X	(b) Entre cerca de 1 e 4 meses	Filhote	No		No	No	Yes	No	(a) Público	Sim	Yes	No		"Não sabe o porquê"	(c) Cão é deixado em casa para que alguém venha tratar	(b) Dentro do esperado	(d) Nunca	Rarooununca	No	No	Yes
663	Bob	2	>1	Feminino	(b) Ensino Fundamental incompleto (até a 8ª série)	(b) Ensino Fundamental i	76	2	1	1	1	1	1	Sim	2	(b) Macho	Não sabe		Sem raça definida	(a) Pequeno	(a) Curto	Yes	No		(b) Ganhou de alguém	adotououganhou	Não sabe	X	(a) Com menos de 1 mês	Filhote	Yes	"Para substituir o que morreu"	No	No	Yes	No	(a) Público	Sim	Yes	No		"Não sai para a rua"	(c) Cão é deixado em casa para que alguém venha tratar	(a) Menos do que esperava	(d) Nunca	Rarooununca	No	No	Yes
346	Thor	2	>1	Feminino	(c) Ensino Fundamental completo (até a 8ª série)	Fundamentaloumédio	55	5	2	>1	3	1	2	Sim	2	(b) Macho	Não sabe.		Raça definida	(b) Médio	(a) Curto	Yes	No		(a) Pegou da rua	adotououganhou	48	>1ano	(d) Adquiriu como adulto	Adulto	Yes	O outro morreu.	Yes	No	Yes	No	(a) Público	Sim	Yes	No		Acha que é ruim para os cães.	(c) Cão é deixado em casa para que alguém venha tratar	(b) Dentro do esperado	(d) Nunca	Rarooununca	No	No	Yes
276	San	2	>1	Feminino	(a) Nenhuma	(a) Nenhuma	68	2	2	>1	0	1	0	Não	2	(b) Macho	Não sabe.		Sem raça definida	(c) Grande	(a) Curto	Yes	No		(a) Pegou da rua	adotououganhou	48	>1ano	(b) Entre cerca de 1 e 4 meses	Filhote	No		Yes	Yes	No	No	(a) Público	Sim	Yes	No		Não tem contato com outros cães.	(c) Cão é deixado em casa para que alguém venha tratar	(a) Menos do que esperava	(b) Às vezes	Sim	No	No	Yes
105	Anita	2	>1	Masculino	(d) Ensino médio completo (até o 3º ano)	Fundamentaloumédio	43	4	2	>1	0	1	1	Sim	2	(a) Fêmea	1	1	Sem raça definida	(a) Pequeno	(a) Curto	Yes	No		(b) Ganhou de alguém	adotououganhou	7	<1ano	(b) Entre cerca de 1 e 4 meses	Filhote	Yes	A outra faleceu.	Yes	No	No	No	(a) Público	Sim	Yes	No		Não tem macho e elas não saem.	(d) Cão é deixado em casa com os alimentos necessários	(b) Dentro do esperado	(d) Nunca	Rarooununca	No	No	No
160	Baleia	1	1	Feminino	(c) Ensino Fundamental completo (até a 8ª série)	Fundamentaloumédio	68	3	1	1	1	1	1	Sim	1	(b) Macho	5	5	Raça definida	(c) Grande	(b) Longo	Yes	No		(b) Ganhou de alguém	adotououganhou	2	<1ano	(b) Entre cerca de 1 e 4 meses	Filhote	No		No	No	Yes	No	(a) Público	Sim	Yes	No		Não tem interesse.	(c) Cão é deixado em casa para que alguém venha tratar	(b) Dentro do esperado	(c) Raramente	Rarooununca	No	No	Yes
21	Rajada	3	>1	Masculino	(b) Ensino Fundamental incompleto (até a 8ª série)	(b) Ensino Fundamental i	70	2	2	>1	0	1	1	Sim	3	(a) Fêmea	7 meses	0,7	Raça definida	(b) Médio	(a) Curto	Yes	Yes	1	(f) Nasceu ali	(f) Nasceu ali	7	<1ano	(a) Com menos de 1 mês	Filhote	No		No	No	Yes	No	(a) Público	Sim	Yes	No		Não deixa cruzar.	(f) Nunca acontece essa situação	(b) Dentro do esperado	(d) Nunca	Rarooununca	No	No	No
153	Pretinha		X	Masculino	(b) Ensino Fundamental incompleto (até a 8ª série)	(b) Ensino Fundamental i	73	2	1	1	1	1	0	Não		(a) Fêmea	Não sabe.		Sem raça definida	(a) Pequeno	(a) Curto	Yes	Yes		(b) Ganhou de alguém	adotououganhou	24	>1ano	(d) Adquiriu como adulto	Adulto	Yes	Os outros morreram.	Yes	No	Yes	No	(a) Público	Sim	Yes	No		Não acha necessário.	(c) Cão é deixado em casa para que alguém venha tratar	(b) Dentro do esperado	(d) Nunca	Rarooununca	No	No	No
332	Rex	1	1	Masculino	(c) Ensino Fundamental completo (até a 8ª série)	Fundamentaloumédio	39	2	2	>1	1	1	2	Sim	1	(b) Macho	12	12	Sem raça definida	(b) Médio	(a) Curto	No	No		(b) Ganhou de alguém	adotououganhou	144	>1ano	(a) Com menos de 1 mês	Filhote	Yes	O outro morreu de velhice.	Yes	No	Yes	No	(a) Público	Sim	Yes	No		Não solta o cão.	(c) Cão é deixado em casa para que alguém venha tratar	(b) Dentro do esperado	(d) Nunca	Rarooununca	No	No	No
713	Boby	1	1	Feminino	(d) Ensino médio completo (até o 3º ano)	Fundamentaloumédio	45	3	2	>1	1	1	1	Sim	1	(b) Macho	4	4	Sem raça definida	(a) Pequeno	(a) Curto	No	No		(b) Ganhou de alguém	adotououganhou	48	>1ano	(a) Com menos de 1 mês	Filhote	No		No	No	Yes	No	(a) Público	Sim	No	No		"Não tem interesse"	(f) Nunca acontece essa situação	(b) Dentro do esperado	(c) Raramente	Rarooununca	Yes	No	No
503	Mel	2	>1	Masculino	(b) Ensino Fundamental incompleto (até a 8ª série)	(b) Ensino Fundamental i	67	3	1	1	1	0	2	Sim	2	(a) Fêmea	4	4	Sem raça definida	(b) Médio	(a) Curto	Yes	No		(b) Ganhou de alguém	adotououganhou	48	>1ano	(b) Entre cerca de 1 e 4 meses	Filhote	No		Yes	No	No	No	(a) Público	Sim	Yes	No		Não sai na rua	(d) Cão é deixado em casa com os alimentos necessários	(b) Dentro do esperado	(d) Nunca	Rarooununca	No	No	No
688	Lobo	2	>1	Feminino	(c) Ensino Fundamental completo (até a 8ª série)	Fundamentaloumédio	48	5	1	1	0	1	0	Não	2	(b) Macho	14	14	Sem raça definida	(b) Médio	(a) Curto	Yes	No		(b) Ganhou de alguém	adotououganhou	120	>1ano	(d) Adquiriu como adulto	Adulto	Yes	"Gosta. Casa fica triste sem cão".	No	No	No	Yes	(a) Público	Sim	Yes	No		"Queria castrar, mas não tive ooportunidade"	(f) Nunca acontece essa situação	(b) Dentro do esperado	(b) Às vezes	Sim	No	No	Yes
67	Branca	1	1	Masculino	(d) Ensino médio completo (até o 3º ano)	Fundamentaloumédio	67	3		X				X	1	(a) Fêmea	16	16	Sem raça definida	(b) Médio	(a) Curto	Yes	Yes	2	(a) Pegou da rua	adotououganhou	132	>1ano	(d) Adquiriu como adulto	Adulto	No		No	No	Yes	No	(a) Público	Sim	No	Yes		Adquiriram ela castrada.	(c) Cão é deixado em casa para que alguém venha tratar	(b) Dentro do esperado	(d) Nunca	Rarooununca	Yes	No	No
478	Neguinho	1	1	Feminino	(b) Ensino Fundamental incompleto (até a 8ª série)	(b) Ensino Fundamental i	69	5	1	1	0	1	0	Não	1	(b) Macho	6	6	Raça definida	(a) Pequeno	(a) Curto	Yes	Yes	1	(b) Ganhou de alguém	adotououganhou	72	>1ano	(a) Com menos de 1 mês	Filhote	No		No	No	No	Yes	(a) Público	Sim	No	No		"Nõ levava no veterinário"	(d) Cão é deixado em casa com os alimentos necessários	(b) Dentro do esperado	(d) Nunca	Rarooununca	No	No	No
174	Príncipe	2	>1	Feminino	(c) Ensino Fundamental completo (até a 8ª série)	Fundamentaloumédio	65	4	1	1	1	1	2	Sim	2	(b) Macho	4	4	Sem raça definida	(c) Grande	(a) Curto	Yes	No		(d) Feiras de adoção	adotououganhou	48	>1ano	(b) Entre cerca de 1 e 4 meses	Filhote	No		No	No	No	Yes	(c) Não vacinou	Não	Yes	No		Não tem motivos.	(c) Cão é deixado em casa para que alguém venha tratar	(c) Mais difícil do que esperava	(b) Às vezes	Sim	No	No	No
294	Cleo	3	>1	Masculino	(d) Ensino médio completo (até o 3º ano)	Fundamentaloumédio	20	4	2	>1	1	1	0	Não	3	(a) Fêmea	Não sabe.		Raça definida	(a) Pequeno	(a) Curto	Yes	No		(b) Ganhou de alguém	adotououganhou	48	>1ano	(c) Entre cerca de 5 meses e 1 ano	Adulto	Yes	O outro morreu.	No	No	Yes	No	(a) Público	Sim	Yes	No		Não se interessa.	(d) Cão é deixado em casa com os alimentos necessários	(a) Menos do que esperava	(c) Raramente	Rarooununca	No	No	No
8	Lili	4	>1	Masculino	(d) Ensino médio completo (até o 3º ano)	Fundamentaloumédio	56	4	3	>1	3	1	2	Sim	4	(a) Fêmea	3	3	Raça definida	(b) Médio	(a) Curto	Yes	Yes	1	(e) Comprou	(e) Comprou	36	>1ano	(b) Entre cerca de 1 e 4 meses	Filhote	No		Yes	Yes	Yes	No	(a) Público	Sim	Yes	No		Tem vontade, mas não teve oportunidade.	(c) Cão é deixado em casa para que alguém venha tratar	(b) Dentro do esperado	(b) Às vezes	Sim	No	No	Yes
637	Meg	5	>1	Masculino	(b) Ensino Fundamental incompleto (até a 8ª série)	(b) Ensino Fundamental i	58	3	1	1	1	1	1	Sim	5	(a) Fêmea	Não sabe		Sem raça definida	(a) Pequeno	(a) Curto	Yes	No		(b) Ganhou de alguém	adotououganhou	84	>1ano	(a) Com menos de 1 mês	Filhote	Yes	"Porque os outros morreram"	Yes	Yes	Yes	No	(a) Público	Sim	Yes	Yes	(a) Veterinário particular		(f) Nunca acontece essa situação	(a) Menos do que esperava	(d) Nunca	Rarooununca	No	No	No
37	Bob	2	>1	Masculino	(b) Ensino Fundamental incompleto (até a 8ª série)	(b) Ensino Fundamental i	67	2	1	1	0	1	0	Não	2	(b) Macho	5	5	Sem raça definida	(a) Pequeno	(b) Longo	Yes	No		(a) Pegou da rua	adotououganhou	36	>1ano	(c) Entre cerca de 5 meses e 1 ano	Adulto	Yes	Gosta de ter cães.	No	Yes	No	No	(a) Público	Sim	Yes	No		Quer tirar raça.	(f) Nunca acontece essa situação	(a) Menos do que esperava	(d) Nunca	Rarooununca	No	No	No
404	Rex	1	1	Feminino	(b) Ensino Fundamental incompleto (até a 8ª série)	(b) Ensino Fundamental i	59	2	1	1	0	0	0	Não	1	(b) Macho	5	5	Raça definida	(c) Grande	(a) Curto	Yes	No		(b) Ganhou de alguém	adotououganhou	60	>1ano	(d) Adquiriu como adulto	Adulto	No		Yes	No	No	No	(a) Público	Sim	Yes	No		"Queria tirar raça"	(c) Cão é deixado em casa para que alguém venha tratar	(b) Dentro do esperado	(d) Nunca	Rarooununca	Yes	No	No
624	Pirata	1	1	Feminino	(b) Ensino Fundamental incompleto (até a 8ª série)	(b) Ensino Fundamental i	45	2	1	1	0	1	0	Não	1	(b) Macho	6	6	Raça definida	(b) Médio	(b) Longo	Yes	No		(e) Comprou	(e) Comprou	72	>1ano	(b) Entre cerca de 1 e 4 meses	Filhote	No		No	No	Yes	No	(a) Público	Sim	Yes	No		Sem interesse	(c) Cão é deixado em casa para que alguém venha tratar	(a) Menos do que esperava	(c) Raramente	Rarooununca	No	No	No
716	Mel	1	1	Masculino	(b) Ensino Fundamental incompleto (até a 8ª série)	(b) Ensino Fundamental i	57	4	2	>1	1	1	2	Sim	1	(a) Fêmea	9	9	Sem raça definida	(a) Pequeno	(a) Curto	Yes	No		(a) Pegou da rua	adotououganhou	108	>1ano	(a) Com menos de 1 mês	Filhote	No		No	No	No	Yes	(a) Público	Sim	Yes	No		"Fica presa quando está no cio"	(d) Cão é deixado em casa com os alimentos necessários	(a) Menos do que esperava	(d) Nunca	Rarooununca	No	No	No
85	Susy	2	>1	Masculino	(b) Ensino Fundamental incompleto (até a 8ª série)	(b) Ensino Fundamental i	52	3	1	1	0	0	1	Sim	2	(b) Macho	14	14	Sem raça definida	(a) Pequeno	(a) Curto	Yes	No		(f) Nasceu ali	(f) Nasceu ali	168	>1ano	(a) Com menos de 1 mês	Filhote	Yes	Gostam muito de cães.	No	No	No	Yes	(a) Público	Sim	Yes	No		Ela não sai.	(f) Nunca acontece essa situação	(b) Dentro do esperado	(d) Nunca	Rarooununca	No	No	No
278	Duda	2	>1	Masculino	(b) Ensino Fundamental incompleto (até a 8ª série)	(b) Ensino Fundamental i	83	2	1	1	0	1	1	Sim	2	(a) Fêmea	Não sabe.		Raça definida	(a) Pequeno	(a) Curto	No	No		(b) Ganhou de alguém	adotououganhou	Não sabe	X	(b) Entre cerca de 1 e 4 meses	Filhote	Yes	Velhice.	No	No	Yes	No	(a) Público	Sim	Yes	No		Ela não sai de casa.	(d) Cão é deixado em casa com os alimentos necessários	(b) Dentro do esperado	(d) Nunca	Rarooununca	No	No	No
638	Fred	5	>1	Masculino	(b) Ensino Fundamental incompleto (até a 8ª série)	(b) Ensino Fundamental i	58	3	1	1	1	1	1	Sim	5	(b) Macho	Não sabe		Raça definida	(b) Médio	(b) Longo	Yes	No		(b) Ganhou de alguém	adotououganhou	.	X	(a) Com menos de 1 mês	Filhote	Yes	"Porque os outros morreram"	Yes	Yes	Yes	No	(a) Público	Sim	Yes	No		"Não precisa castrar porque é macho"	(f) Nunca acontece essa situação	(a) Menos do que esperava	(d) Nunca	Rarooununca	No	No	No
131	Hulck	2	>1	Masculino	(a) Nenhuma	(a) Nenhuma	77	3	3	>1	1	3	2	Sim	2	(b) Macho	1	1	Raça definida	(c) Grande	(a) Curto	Yes	Yes	1	(f) Nasceu ali	(f) Nasceu ali	12	<1ano	(a) Com menos de 1 mês	Filhote	No		No	No	Yes	No	(a) Público	Sim	Yes	No		Não teve oportunidade, preço alto.	(d) Cão é deixado em casa com os alimentos necessários	(a) Menos do que esperava	(a) Frequentemente	Sim	No	No	No
519	Pelé	3	>1	Masculino	(e) Nível superior completo	(e) Nível superior comp	85	3	3	>1	1	1	1	Sim	3	(b) Macho	12	12	Sem raça definida	(c) Grande	(a) Curto	Yes	Yes	1	(b) Ganhou de alguém	adotououganhou	12	<1ano	(c) Entre cerca de 5 meses e 1 ano	Adulto	No		No	No	No	Yes	(a) Público	Sim	No	No		Só fica em casa	(d) Cão é deixado em casa com os alimentos necessários	(b) Dentro do esperado	(c) Raramente	Rarooununca	No	No	No
285	Pretinha	5	>1	Masculino	(e) Nível superior completo	(e) Nível superior comp	56	2	2	>1	1	1	1	Sim	5	(a) Fêmea	Não sabe.		Sem raça definida	(b) Médio	(b) Longo	Yes	No		(a) Pegou da rua	adotououganhou	42	>1ano	(d) Adquiriu como adulto	Adulto	No		No	No	No	Yes	(a) Público	Sim	Yes	Yes	d) Outro		(c) Cão é deixado em casa para que alguém venha tratar	(b) Dentro do esperado	(d) Nunca	Rarooununca	No	Yes	No
653	Sultão	3	>1	Masculino	(b) Ensino Fundamental incompleto (até a 8ª série)	(b) Ensino Fundamental i	37	7	2	>1	0	1	1	Sim	3	(b) Macho	2	2	Raça definida	(b) Médio	(a) Curto	Yes	Yes	1	(e) Comprou	(e) Comprou	24	>1ano	(a) Com menos de 1 mês	Filhote	Yes	"Os filhos gostam / é compania"	Yes	Yes	Yes	No	(a) Público	Sim	Yes	No		"Falta de condição/ Não tem fêmeas por conta disso"	(f) Nunca acontece essa situação	(b) Dentro do esperado	(d) Nunca	Rarooununca	Yes	No	No
483	Maluquinho	4	>1	Masculino	(a) Nenhuma	(a) Nenhuma	84	3	1	1	0	0	0	Não	4	(b) Macho	2	2	Raça definida	(a) Pequeno	(a) Curto	Yes	No		(f) Nasceu ali	(f) Nasceu ali	24	>1ano	(a) Com menos de 1 mês	Filhote	No		No	No	Yes	No	(a) Público	Sim	Yes	No		"Não gosta"	(d) Cão é deixado em casa com os alimentos necessários	(b) Dentro do esperado	(d) Nunca	Rarooununca	No	No	No
485	Bolinha	4	>1	Masculino	(a) Nenhuma	(a) Nenhuma	84	3	1	1	0	0	0	Não	4	(a) Fêmea	13	13	Raça definida	(a) Pequeno	(a) Curto	Yes	No		(f) Nasceu ali	(f) Nasceu ali	156	>1ano	(a) Com menos de 1 mês	Filhote	No		No	No	Yes	No	(a) Público	Sim	Yes	No		"Não gosta"	(d) Cão é deixado em casa com os alimentos necessários	(b) Dentro do esperado	(d) Nunca	Rarooununca	No	No	No
514	Neguinha	1	1	Feminino	(d) Ensino médio completo (até o 3º ano)	Fundamentaloumédio	40	5	2	>1	0	0	0	Não	1	(a) Fêmea	3	3	Sem raça definida	(b) Médio	(a) Curto	Yes	Yes	8	(b) Ganhou de alguém	adotououganhou	36	>1ano	(c) Entre cerca de 5 meses e 1 ano	Adulto	No		No	No	No	Yes	(a) Público	Sim	Yes	No		Não consegui marcar	(c) Cão é deixado em casa para que alguém venha tratar	(b) Dentro do esperado	(d) Nunca	Rarooununca	No	No	Yes
202	Belinha	2	>1	Feminino	(d) Ensino médio completo (até o 3º ano)	Fundamentaloumédio	63	3	2	>1	1	1	2	Sim	2	(a) Fêmea	8	8	Raça definida	(a) Pequeno	(a) Curto	Yes	No		(b) Ganhou de alguém	adotououganhou	36	>1ano	(d) Adquiriu como adulto	Adulto	No		No	No	No	Yes	(a) Público	Sim	Yes	No		Não soube.	(d) Cão é deixado em casa com os alimentos necessários	(b) Dentro do esperado	(b) Às vezes	Sim	No	No	No
585	Jenifer	3	>1	Masculino	(e) Nível superior completo	(e) Nível superior comp	60	1	4	>1	2	2	2	Sim	3	(a) Fêmea	4	4	Sem raça definida	(a) Pequeno	(a) Curto	Yes	No		(a) Pegou da rua	adotououganhou	48	>1ano	(a) Com menos de 1 mês	Filhote	Yes	Porque gosta de animais	Yes	Yes	Yes	No	(a) Público	Sim	Yes	No		Aplica anticoncepcional	(c) Cão é deixado em casa para que alguém venha tratar	(b) Dentro do esperado	(d) Nunca	Rarooununca	No	No	No
586	Pretinha	3	>1	Masculino	(e) Nível superior completo	(e) Nível superior comp	60	1	4	>1	2	2	2	Sim	3	(a) Fêmea	4	4	Sem raça definida	(a) Pequeno	(a) Curto	Yes	No		(a) Pegou da rua	adotououganhou	48	>1ano	(a) Com menos de 1 mês	Filhote	Yes	Porque gosta de animais	Yes	Yes	Yes	No	(a) Público	Sim	Yes	No		Aplica anticoncepcional nas fêmeas	(c) Cão é deixado em casa para que alguém venha tratar	(b) Dentro do esperado	(d) Nunca	Rarooununca	No	No	No
90	Tutu	2	>1	Masculino	(a) Nenhuma	(a) Nenhuma	67	8	1	1	0	1	0	Não	2	(b) Macho	Não sabe.		Sem raça definida	(a) Pequeno	(a) Curto	Yes	Yes	1	(a) Pegou da rua	adotououganhou	5	<1ano	(d) Adquiriu como adulto	Adulto	No		No	No	No	Yes	(a) Público	Sim	No	No		Em branco.	(f) Nunca acontece essa situação	(b) Dentro do esperado	(d) Nunca	Rarooununca	Yes	No	No
240	Leo	1	1	Masculino	(b) Ensino Fundamental incompleto (até a 8ª série)	(b) Ensino Fundamental i	59	4	1	1	1	1	0	Não	1	(b) Macho	10	10	Sem raça definida	(a) Pequeno	(a) Curto	Yes	No		(b) Ganhou de alguém	adotououganhou	120	>1ano	(a) Com menos de 1 mês	Filhote	No		No	No	No	Yes	(a) Público	Sim	No	No		Não pensa em castrar.	(e) Não é tomado nenhum cuidado especial	(b) Dentro do esperado	(c) Raramente	Rarooununca	Yes	No	No
515	Nina	3	>1	Feminino	(e) Nível superior completo	(e) Nível superior comp	31	2	2	>1	1	1	3	Sim	3	(a) Fêmea	5	5	Sem raça definida	(c) Grande	(b) Longo	Yes	No		(b) Ganhou de alguém	adotououganhou	60	>1ano	(b) Entre cerca de 1 e 4 meses	Filhote	Yes	Substituir um falecido	Yes	Yes	Yes	No	(b) Particular	Sim	Yes	No		Não tem contato com outros cães	(d) Cão é deixado em casa com os alimentos necessários	(b) Dentro do esperado	(d) Nunca	Rarooununca	No	No	No
304	Spike	3	>1	Feminino	(b) Ensino Fundamental incompleto (até a 8ª série)	(b) Ensino Fundamental i	51	3	1	1	1	1	1	Sim	3	(b) Macho	3	3	Sem raça definida	(a) Pequeno	(a) Curto	Yes	No		(b) Ganhou de alguém	adotououganhou	36	>1ano	(a) Com menos de 1 mês	Filhote	Yes	Gosta de cão.	No	No	No	Yes	(a) Público	Sim	Yes	No		Não precisa.	(b) Cão é levado para a casa de vizinhos, parentes ou amigos	(b) Dentro do esperado	(c) Raramente	Rarooununca	No	No	Yes
53	Betânia	1	1	Masculino	(e) Nível superior completo	(e) Nível superior comp	35	4	3	>1	2	1	2	Sim	1	(a) Fêmea	8	8	Raça definida	(b) Médio	(b) Longo	Yes	No		(b) Ganhou de alguém	adotououganhou	84	>1ano	(c) Entre cerca de 5 meses e 1 ano	Adulto	No		Yes	Yes	Yes	No	.	X	Yes	No		Medo de câncer.		(b) Dentro do esperado	(d) Nunca	Rarooununca	No	No	Yes
191	Pandora	1	1	Masculino	(c) Ensino Fundamental completo (até a 8ª série)	Fundamentaloumédio	18	3	1	1	0	1	0	Não	1	(a) Fêmea	1 e 2 meses	2	Sem raça definida	(b) Médio	(b) Longo	Yes	No		(a) Pegou da rua	adotououganhou	14	>1ano	(a) Com menos de 1 mês	Filhote	No		No	No	No	Yes	(a) Público	Sim	Yes	No		Porque não sai.	(d) Cão é deixado em casa com os alimentos necessários	(c) Mais difícil do que esperava	(d) Nunca	Rarooununca	No	No	Yes
111	Neguinho	1	1	Masculino	(d) Ensino médio completo (até o 3º ano)	Fundamentaloumédio	37	2	3	>1	1	1	1	Sim	1	(b) Macho	Não sabe		Sem raça definida	(a) Pequeno	(a) Curto	No	No		(a) Pegou da rua	adotououganhou	4	X	(d) Adquiriu como adulto	Adulto	No		Yes	No	Yes	No	(b) Particular	Sim	Yes	No		Custo.	(c) Cão é deixado em casa para que alguém venha tratar	(a) Menos do que esperava	(d) Nunca	Rarooununca	No	No	Yes
405	Nick	2	>1	Masculino	(a) Nenhuma	(a) Nenhuma	75	2	2	>1	1	0	0	Não	2	(a) Fêmea	2	2	Sem raça definida	(a) Pequeno	(a) Curto	Yes	Yes	8	(b) Ganhou de alguém	adotououganhou	18	>1ano	(c) Entre cerca de 5 meses e 1 ano	Adulto	Yes	"Morreu de velhice"	No	No	No	Yes	(a) Público	Sim	Yes	No		"Vacina"	(f) Nunca acontece essa situação	(b) Dentro do esperado	(d) Nunca	Rarooununca	No	No	Yes
521	Menina	2	>1	Feminino	(b) Ensino Fundamental incompleto (até a 8ª série)	(b) Ensino Fundamental i	63	3	2	>1	1	0	1	Sim	2	(a) Fêmea	10	10	Sem raça definida	(b) Médio	(a) Curto	Yes	No		(a) Pegou da rua	adotououganhou	108	>1ano	(d) Adquiriu como adulto	Adulto	No		No	No	No	Yes	(c) Não vacinou	Não	No	No		Não teve tempo de levar	(c) Cão é deixado em casa para que alguém venha tratar	(b) Dentro do esperado	(d) Nunca	Rarooununca	Yes	No	No
58	Tekila	2	>1	Feminino	(e) Nível superior completo	(e) Nível superior comp	53	4	2	>1	4	1	2	Sim	2	(a) Fêmea	5	5	Raça definida	(b) Médio	(a) Curto	Yes	No		(e) Comprou	(e) Comprou	60	>1ano	(b) Entre cerca de 1 e 4 meses	Filhote	Yes	Sempre teve cães	Yes	Yes	Yes	No	(a) Público	Sim	Yes	No		Ela não sai.	(f) Nunca acontece essa situação	(a) Menos do que esperava	(b) Às vezes	Sim	No	No	No
657	Mãe	3	>1	Feminino	(e) Nível superior completo	(e) Nível superior comp	55	4	1	1	2	1	0	Não	3	(a) Fêmea	2	2	Sem raça definida	(b) Médio	(a) Curto	Yes	Yes	3	(a) Pegou da rua	adotououganhou	24	>1ano	(a) Com menos de 1 mês	Filhote	Yes	Porque gosta de resgatar animais	No	No	No	Yes	(a) Público	Sim	Yes	Yes	(b) Crevisa		(f) Nunca acontece essa situação	(c) Mais difícil do que esperava	(d) Nunca	Rarooununca	Yes	No	No
49	Joaninha	1	1	Masculino	(d) Ensino médio completo (até o 3º ano)	Fundamentaloumédio	57	6	1	1	1	1	0	Não	1	(a) Fêmea	9	9	Sem raça definida	(a) Pequeno	(a) Curto	Yes	Yes	2	(b) Ganhou de alguém	adotououganhou	108	>1ano	(b) Entre cerca de 1 e 4 meses	Filhote	No		No	No	No	Yes	(a) Público	Sim	No	No		Tem dó.	(f) Nunca acontece essa situação	(b) Dentro do esperado	(c) Raramente	Rarooununca	No	Yes	No
247	Biricutico	1	1	Feminino	(c) Ensino Fundamental completo (até a 8ª série)	Fundamentaloumédio	42	6	2	>1	1	1	1	Sim	1	(b) Macho	Não sabe.		Sem raça definida	(a) Pequeno	(b) Longo	Yes	Yes		(a) Pegou da rua	adotououganhou	36	>1ano	(d) Adquiriu como adulto	Adulto	No		Yes	No	Yes	No	(b) Particular	Sim	Yes	No		Não soube dizer.	(c) Cão é deixado em casa para que alguém venha tratar	(c) Mais difícil do que esperava	(d) Nunca	Rarooununca	No	Yes	No
274	Mariana	7	>1	Masculino	(c) Ensino Fundamental completo (até a 8ª série)	Fundamentaloumédio	70	4	2	>1	0	1	1	Sim	7	(a) Fêmea	Em branco.		.	.	.	No	No		X	X	.	X	.	X	X		Yes	Yes	No	No	.	X	X	X			(c) Cão é deixado em casa para que alguém venha tratar	(b) Dentro do esperado	(c) Raramente	Rarooununca	No	No	No
[truncated: 29 more columns]
